# Supplementary material for: 2-(3-Oxo-3,4-dihydro-2H-1,4-benzo­thia­zin-4-yl)acetic acid monohydrate
Source: Acta Crystallogr Sect E Struct Rep Online. 2009 Sep 5;65(Pt 10):o2358–9. doi: 10.1107/S1600536809034977 (PMC2970497; doi:10.1107/S1600536809034977)
Supplement: Supplementary file 2 [file e-65-o2358-Isup2.hkl]

# 
# h,k,l, Fc-squared, Fo-squared, sigma(Fo-squared) and status flag 
# 
data_I
_shelx_title ' jag1m in P2(1)/c' 
_shelx_refln_list_code          4 
_shelx_F_calc_maximum      204.89 
_exptl_crystal_F_000       504.00 
_reflns_d_resolution_high  0.6179 
 
loop_ 
 _symmetry_equiv_pos_as_xyz 
 'x, y, z' 
 '-x, y+1/2, -z+1/2' 
 '-x, -y, -z' 
 'x, -y-1/2, z-1/2' 
 
_cell_length_a     7.5897 
_cell_length_b     9.2208 
_cell_length_c    15.6701 
_cell_angle_alpha  90.000 
_cell_angle_beta   94.336 
_cell_angle_gamma  90.000 
 
_shelx_F_squared_multiplier     1.000 
 
loop_ 
 _refln_index_h 
 _refln_index_k 
 _refln_index_l 
 _refln_F_squared_calc 
 _refln_F_squared_meas 
 _refln_F_squared_sigma 
 _refln_observed_status 
   2   0   0      755.80      816.68     15.35 o 
   3   0   0     2309.89     2811.13     47.99 o 
   4   0   0      825.62      946.99     15.94 o 
   5   0   0       58.54       78.55      4.45 o 
   6   0   0      726.70      768.33     15.26 o 
   7   0   0      213.24      219.34      9.29 o 
   8   0   0      524.70      545.48     13.78 o 
   9   0   0       21.47       31.41      5.79 o 
  10   0   0      231.79      250.26     12.43 o 
  11   0   0       10.37       16.40      6.69 o 
  12   0   0       12.77       11.68      7.04 o 
   1   1   0       97.86       89.21      4.24 o 
   2   1   0      582.72      667.89     14.18 o 
   3   1   0     1251.32     1401.82     18.45 o 
   4   1   0     1963.27     2252.44     23.16 o 
   5   1   0     1341.29     1466.36     16.73 o 
   6   1   0      110.76      105.11      3.50 o 
   7   1   0       35.56       42.34      3.82 o 
   8   1   0       72.37       81.61      3.81 o 
   9   1   0      511.20      544.42     10.27 o 
  10   1   0        5.42        7.51      2.75 o 
  11   1   0      299.23      317.80     14.68 o 
  12   1   0        8.95       13.37      7.27 o 
   0   2   0      539.21      537.62      6.36 o 
   1   2   0      200.79      208.19      2.81 o 
   2   2   0     4921.16     5263.53     54.84 o 
   3   2   0     1275.67     1494.43     15.66 o 
   4   2   0        3.94        3.52      1.58 o 
   5   2   0     1123.09     1212.16     14.41 o 
   6   2   0      219.36      229.45      5.15 o 
   7   2   0       19.51       24.30      2.41 o 
   8   2   0       35.16       42.73      2.76 o 
   9   2   0      126.49      137.27      6.47 o 
  10   2   0       74.09       76.04      5.47 o 
  11   2   0        0.11        1.24      3.61 o 
  12   2   0      212.47      242.72     19.01 o 
   1   3   0      241.02      250.65      2.81 o 
   2   3   0        2.90        2.36      0.63 o 
   3   3   0      986.24     1136.79     11.47 o 
   4   3   0       58.68       63.46      1.54 o 
   5   3   0      999.43     1037.55     10.12 o 
   6   3   0      237.24      224.77      4.65 o 
   7   3   0      974.08     1013.30     12.74 o 
   8   3   0        8.26       17.92      2.84 o 
   9   3   0       44.19       39.36      5.32 o 
  10   3   0       16.93       15.82      4.00 o 
  11   3   0       27.78       26.81      5.08 o 
   0   4   0       16.85       84.17      3.35 o 
   1   4   0      432.41      482.69      4.69 o 
   2   4   0     1686.34     1816.28     13.78 o 
   3   4   0     1344.30     1392.12     13.02 o 
   4   4   0       18.28       27.26      1.28 o 
   5   4   0        2.32        7.11      1.66 o 
   6   4   0       19.50       29.40      2.36 o 
   7   4   0      126.71      132.98      5.63 o 
   8   4   0      168.89      190.18      8.52 o 
   9   4   0        5.88        5.31      4.29 o 
  10   4   0        2.20        2.07      3.01 o 
  11   4   0       17.12       20.77      4.79 o 
   1   5   0      355.58      365.98      3.65 o 
   2   5   0      303.56      372.85      3.93 o 
   3   5   0      367.03      343.30      3.62 o 
   4   5   0      224.96      231.11      4.08 o 
   5   5   0       20.52       14.16      1.46 o 
   6   5   0      304.90      254.61      8.13 o 
   7   5   0      260.11      229.91      9.09 o 
   8   5   0       11.02        7.52      2.93 o 
   9   5   0        2.04        9.21      3.38 o 
  10   5   0      134.40      123.49      8.65 o 
  11   5   0       11.02        8.74      5.02 o 
   0   6   0        5.03        4.03      0.66 o 
   1   6   0       68.61       84.46      2.41 o 
   2   6   0      534.16      541.54      5.76 o 
   3   6   0      140.61      157.87      3.60 o 
   4   6   0        5.36        5.37      1.41 o 
   5   6   0       47.04       61.89      4.37 o 
   6   6   0       54.70       41.67      3.76 o 
   7   6   0       26.67       27.57      3.09 o 
   8   6   0        6.25        6.58      2.52 o 
   9   6   0       19.62       14.03      5.15 o 
  10   6   0        1.01        2.34      3.50 o 
  11   6   0      105.10      120.15     11.74 o 
   1   7   0       41.72       40.28      1.56 o 
   2   7   0       40.74       39.88      1.41 o 
   3   7   0      728.54      751.25      9.43 o 
   4   7   0       12.25       18.32      2.17 o 
   5   7   0       60.66       58.29      4.17 o 
   6   7   0       18.52       22.77      3.25 o 
   7   7   0       30.81       37.42      4.14 o 
   8   7   0       32.27       45.85      4.60 o 
   9   7   0       12.62        9.94      3.07 o 
  10   7   0       39.71       64.80     13.65 o 
   0   8   0       56.87       89.49      3.15 o 
   1   8   0      260.32      272.73      4.05 o 
   2   8   0       28.99       31.60      1.82 o 
   3   8   0       22.95       27.74      2.71 o 
   4   8   0      242.04      257.96      7.24 o 
   5   8   0      368.75      407.33      9.86 o 
   6   8   0       83.74       88.29      6.65 o 
   7   8   0        3.74        1.60      2.24 o 
   8   8   0      219.46      213.71      8.03 o 
   9   8   0        9.34       20.15      7.14 o 
  10   8   0        6.46       11.85      6.00 o 
   1   9   0      368.93      365.30      5.65 o 
   2   9   0       81.64       83.33      3.56 o 
   3   9   0      330.54      311.24      6.41 o 
   4   9   0       71.95       81.32      4.67 o 
   5   9   0      119.86      133.16      5.95 o 
   6   9   0        5.16        5.44      2.49 o 
   7   9   0      101.30      110.75      6.24 o 
   8   9   0        3.27        6.37      3.39 o 
   9   9   0       66.64       83.36      6.24 o 
   0  10   0       24.05       26.58      3.44 o 
   1  10   0        2.78        1.34      1.39 o 
   2  10   0      189.45      195.17      5.04 o 
   3  10   0       16.06       18.80      2.12 o 
   4  10   0        1.28        2.49      1.88 o 
   5  10   0       44.04       47.80      4.25 o 
   6  10   0       18.54       17.39      3.36 o 
   7  10   0        2.69        6.13      2.90 o 
   8  10   0      106.91      124.44      7.27 o 
   9  10   0        2.94        4.67      5.31 o 
   1  11   0      247.09      269.40     13.63 o 
   2  11   0       94.92      103.03      5.66 o 
   3  11   0       60.55       64.27      3.98 o 
   4  11   0        0.16        0.97      1.99 o 
   5  11   0      222.00      229.51      8.81 o 
   6  11   0        0.27        0.30      2.36 o 
   7  11   0       51.45       44.25      6.20 o 
   8  11   0        1.08        3.58      5.20 o 
   0  12   0      232.14      227.68     16.12 o 
   1  12   0        6.58        5.25      2.56 o 
   2  12   0        2.90        5.51      2.62 o 
   3  12   0        4.14        9.13      3.71 o 
   4  12   0      130.68      133.44      8.99 o 
   5  12   0        1.72        2.05      2.48 o 
   6  12   0      206.69      221.96     11.07 o 
   7  12   0        0.25        3.59      4.32 o 
   1  13   0       73.90       88.43      8.69 o 
   2  13   0       22.17       28.09      6.38 o 
   3  13   0       30.22       40.76      5.91 o 
   4  13   0        7.16        9.59      4.37 o 
   5  13   0       60.01       67.24      7.94 o 
   6  13   0       13.01       11.71      8.74 o 
   0  14   0      177.43      216.02     17.80 o 
   1  14   0        0.03       -3.24      5.86 o 
   2  14   0        5.35        3.06      4.65 o 
   3  14   0       26.36       22.91      6.37 o 
   4  14   0        1.78        3.53      4.34 o 
 -12   1   1       13.88        6.40      5.99 o 
 -11   1   1       35.40       36.60      6.09 o 
 -10   1   1        0.51        2.65      2.76 o 
  -9   1   1       44.85       47.46      3.75 o 
  -8   1   1       65.72       82.24      5.07 o 
  -7   1   1       72.19       77.18      3.40 o 
  -6   1   1      121.94      135.67      3.91 o 
  -5   1   1      132.36      162.77      3.86 o 
  -4   1   1       83.97       89.79      7.86 o 
  -3   1   1      789.33      904.00     12.61 o 
  -2   1   1     4570.03     5161.25     68.47 o 
  -1   1   1     1710.34     1822.98     26.21 o 
   0   1   1      225.40      183.01      7.73 o 
   1   1   1      394.52      357.91      5.92 o 
   2   1   1      162.65      181.76      4.28 o 
   3   1   1      258.01      299.12      5.64 o 
   4   1   1     1012.91     1178.63     13.50 o 
   5   1   1      657.02      642.59      9.08 o 
   6   1   1       25.39       24.00      1.95 o 
   7   1   1      984.51     1019.83     13.95 o 
   8   1   1      153.67      136.77      4.69 o 
   9   1   1       66.37       83.31      4.24 o 
  10   1   1        0.00        1.20      1.85 o 
  11   1   1        4.46        3.20      3.66 o 
  12   1   1        5.20        1.97      5.69 o 
 -12   2   1       19.62       24.51      8.26 o 
 -11   2   1        3.49        6.26      4.84 o 
 -10   2   1      264.15      287.24     11.24 o 
  -9   2   1        4.16        3.54      2.26 o 
  -8   2   1       63.59       72.84      4.07 o 
  -7   2   1      193.56      221.12      5.43 o 
  -6   2   1      477.94      495.52      9.06 o 
  -5   2   1      113.47      120.57      4.12 o 
  -4   2   1      611.31      609.73      8.96 o 
  -3   2   1      726.12      786.02      8.19 o 
  -2   2   1     1113.49     1156.24     11.91 o 
  -1   2   1     2251.02     2090.82     19.19 o 
   0   2   1       51.18       57.27      0.87 o 
   1   2   1      207.91      215.95      2.66 o 
   2   2   1      729.70      819.37      8.70 o 
   3   2   1      193.27      285.66      4.51 o 
   4   2   1     2598.24     2876.52     26.75 o 
   5   2   1        0.24        1.16      0.83 o 
   6   2   1       12.31       15.40      2.25 o 
   7   2   1      214.71      207.03      5.66 o 
   8   2   1        0.07        0.19      1.22 o 
   9   2   1      142.52      154.86      4.95 o 
  10   2   1       20.04       16.87      3.88 o 
  11   2   1       23.39       23.38      4.75 o 
  12   2   1       48.05       46.24      9.47 o 
 -12   3   1        0.15       -0.93      4.30 o 
 -11   3   1       90.56      103.27     11.54 o 
 -10   3   1       19.16       13.14      3.85 o 
  -9   3   1       20.61       23.08      3.75 o 
  -8   3   1      270.53      285.55     11.20 o 
  -7   3   1      306.97      320.06      6.58 o 
  -6   3   1      288.98      322.84      5.63 o 
  -5   3   1     2080.02     2230.56     19.14 o 
  -4   3   1      406.08      450.19      5.20 o 
  -3   3   1       68.32       75.27      1.87 o 
  -2   3   1      643.51      664.84      8.40 o 
  -1   3   1        0.11        0.24      0.31 o 
   0   3   1      780.43      744.98      5.50 o 
   1   3   1      339.96      329.95      3.46 o 
   2   3   1     1850.62     1933.12     16.85 o 
   3   3   1      321.18      324.85      3.98 o 
   4   3   1       24.75       23.01      0.98 o 
   5   3   1      623.05      614.58      7.39 o 
   6   3   1      108.82       93.44      3.11 o 
   7   3   1        0.42        2.54      1.12 o 
   8   3   1      605.46      648.57     14.66 o 
   9   3   1       79.76       63.32      5.83 o 
  10   3   1      263.07      271.53     12.92 o 
  11   3   1        0.15       -1.79      3.08 o 
 -11   4   1        0.96        6.16      3.70 o 
 -10   4   1       30.14       29.28      5.00 o 
  -9   4   1        9.05        4.12      3.00 o 
  -8   4   1      404.28      407.02     12.34 o 
  -7   4   1       22.97       29.18      3.20 o 
  -6   4   1      848.33      816.61     12.64 o 
  -5   4   1      122.44      107.19      2.93 o 
  -4   4   1       37.95       39.09      1.49 o 
  -3   4   1      833.11      879.82     10.65 o 
  -2   4   1      772.89      745.84      6.86 o 
  -1   4   1      354.72      337.22      3.37 o 
   0   4   1     3405.52     3541.49     22.65 o 
   1   4   1      590.35      700.08      6.35 o 
   2   4   1      905.71      953.71      7.35 o 
   3   4   1       95.19      103.56      3.34 o 
   4   4   1      312.21      326.00      4.45 o 
   5   4   1      229.68      235.12      4.48 o 
   6   4   1      367.35      420.98      8.25 o 
   7   4   1        2.86       10.41      3.06 o 
   8   4   1      126.80      146.27      7.80 o 
   9   4   1      170.40      173.21      8.81 o 
  10   4   1       27.52       24.57      4.59 o 
  11   4   1      202.92      225.89     13.96 o 
 -11   5   1       29.99       24.92      5.48 o 
 -10   5   1        9.58        2.80      3.20 o 
  -9   5   1      653.94      712.59     20.71 o 
  -8   5   1      101.39       85.07      6.51 o 
  -7   5   1       70.31       84.17      4.93 o 
  -6   5   1       52.03       65.76      3.20 o 
  -5   5   1      177.99      184.00      4.68 o 
  -4   5   1      679.64      718.82      8.64 o 
  -3   5   1      642.20      675.44      5.87 o 
  -2   5   1       15.24       15.30      0.94 o 
  -1   5   1      135.71      151.35      3.78 o 
   0   5   1     1255.27     1319.69      8.43 o 
   1   5   1       80.55       67.16      1.41 o 
   2   5   1      118.43      101.93      1.71 o 
   3   5   1      533.63      524.74      5.46 o 
   4   5   1      608.78      562.99      7.74 o 
   5   5   1      417.12      392.61      6.49 o 
   6   5   1     1224.51     1179.94     16.10 o 
   7   5   1      359.21      378.01     11.75 o 
   8   5   1       26.55       20.27      3.91 o 
   9   5   1      123.48      121.21      8.05 o 
  10   5   1        3.97        6.10      3.91 o 
  11   5   1       27.02       34.11      7.31 o 
 -11   6   1      135.22      155.26     11.99 o 
 -10   6   1        8.75        5.49      4.78 o 
  -9   6   1        4.51        6.93      3.47 o 
  -8   6   1      135.45      160.64      6.64 o 
  -7   6   1       10.31       11.34      2.36 o 
  -6   6   1        3.59        5.12      1.76 o 
  -5   6   1     1408.44     1483.72     19.30 o 
  -4   6   1      325.15      330.15      7.32 o 
  -3   6   1      869.26      887.61     10.06 o 
  -2   6   1        0.95        7.60      0.95 o 
  -1   6   1      169.97      173.27      2.25 o 
   0   6   1      127.70      134.10      1.80 o 
   1   6   1     1827.34     1898.33     13.73 o 
   2   6   1     3024.36     2939.54     22.35 o 
   3   6   1     1300.08     1262.38     12.59 o 
   4   6   1      133.12      134.42      4.53 o 
   5   6   1       91.72       99.73      6.86 o 
   6   6   1       71.97       76.37      5.43 o 
   7   6   1      272.24      284.97      8.85 o 
   8   6   1      115.96      125.11     10.14 o 
   9   6   1      162.50      173.10     10.18 o 
  10   6   1       33.90       41.32      6.30 o 
  11   6   1      111.70       75.88     14.15 o 
 -10   7   1      149.98      165.63     17.20 o 
  -9   7   1       66.58       74.99     10.56 o 
  -8   7   1      265.51      259.08      9.31 o 
  -7   7   1      477.22      487.89     12.71 o 
  -6   7   1      280.58      284.07     16.19 o 
  -5   7   1       30.61       28.82      3.16 o 
  -4   7   1      976.58      962.33     15.49 o 
  -3   7   1     3075.21     3045.07     36.14 o 
  -2   7   1      205.94      204.48      3.07 o 
  -1   7   1       20.70       19.75      1.37 o 
   0   7   1      100.73      117.70      1.93 o 
   1   7   1      142.20      131.28      2.23 o 
   2   7   1       11.00       11.07      1.05 o 
   3   7   1      124.94      153.46      7.32 o 
   4   7   1       19.21       22.08      1.88 o 
   5   7   1      167.97      171.48      5.82 o 
   6   7   1       69.27       74.39      4.49 o 
   7   7   1      136.93      127.81      5.91 o 
   8   7   1       45.00       52.13      4.43 o 
   9   7   1       97.89       91.01      7.66 o 
  10   7   1       14.42       18.23      5.08 o 
 -10   8   1        1.64       -0.11      3.68 o 
  -9   8   1       17.53       16.22      3.61 o 
  -8   8   1       17.56       23.85      4.15 o 
  -7   8   1       14.62       11.54      3.16 o 
  -6   8   1       22.89       19.50      4.88 o 
  -5   8   1       24.80       29.82      4.65 o 
  -4   8   1       37.52       36.33      3.42 o 
  -3   8   1      155.43      137.12      4.31 o 
  -2   8   1       53.90       67.73      2.77 o 
  -1   8   1       39.43       55.68      2.68 o 
   0   8   1      654.02      611.65      7.20 o 
   1   8   1      247.07      232.59      4.19 o 
   2   8   1      188.53      196.78      3.93 o 
   3   8   1       25.22       21.27      2.29 o 
   4   8   1       47.36       47.71      5.99 o 
   5   8   1        7.13       13.26      4.40 o 
   6   8   1        1.55        2.10      3.07 o 
   7   8   1        3.43        4.90      3.29 o 
   8   8   1      144.57      162.59      7.34 o 
   9   8   1      113.36      115.54      6.81 o 
  10   8   1        2.03        2.66      4.77 o 
  -9   9   1       57.02       56.36      5.38 o 
  -8   9   1      106.41      127.36      7.99 o 
  -7   9   1       91.03      105.11      7.32 o 
  -6   9   1        3.10        9.02      2.79 o 
  -5   9   1      117.84      113.27      5.58 o 
  -4   9   1       91.28       93.29      4.78 o 
  -3   9   1        0.29        4.51      1.56 o 
  -2   9   1        1.84        3.68      1.33 o 
  -1   9   1      246.94      232.18      5.14 o 
   0   9   1      346.14      301.65      6.12 o 
   1   9   1      239.98      209.51      4.42 o 
   2   9   1      189.72      190.54      4.37 o 
   3   9   1        0.02        4.20      1.45 o 
   4   9   1       89.27       85.05      4.72 o 
   5   9   1       96.68      104.25      5.43 o 
   6   9   1      230.83      260.09      8.45 o 
   7   9   1        7.21        7.10      2.86 o 
   8   9   1        0.02        5.20      2.84 o 
   9   9   1      153.98      167.86     11.06 o 
  -9  10   1        0.11        1.26      4.71 o 
  -8  10   1        8.17        6.62      3.13 o 
  -7  10   1        8.10       10.51      3.34 o 
  -6  10   1        2.30        3.90      2.59 o 
  -5  10   1        1.61        8.25      2.66 o 
  -4  10   1      102.64      102.54      5.39 o 
  -3  10   1       48.26       52.85      3.50 o 
  -2  10   1       44.72       46.63      3.27 o 
  -1  10   1       71.99       86.52      4.18 o 
   0  10   1      201.96      187.64      5.59 o 
   1  10   1       39.79       29.22      2.47 o 
   2  10   1        0.36        2.41      1.39 o 
   3  10   1       18.31       23.38      2.38 o 
   4  10   1       26.72       28.09      4.09 o 
   5  10   1        1.48        3.81      2.13 o 
   6  10   1        3.57        3.70      2.71 o 
   7  10   1        5.04        7.96      3.04 o 
   8  10   1       11.14        8.05      3.33 o 
   9  10   1        4.89        5.87      4.71 o 
  -8  11   1       14.45       11.07      6.73 o 
  -7  11   1       10.03       14.25      3.80 o 
  -6  11   1        2.68        3.24      2.96 o 
  -5  11   1       37.87       46.75      6.44 o 
  -4  11   1        5.59        6.04      2.42 o 
  -3  11   1      194.74      197.88      9.38 o 
  -2  11   1       78.40       74.44      5.02 o 
  -1  11   1        0.14        6.91      2.28 o 
   0  11   1       98.18       90.47      5.09 o 
   1  11   1        0.59        6.38      2.14 o 
   2  11   1       15.04       19.21      2.69 o 
   3  11   1        1.34        4.77      1.78 o 
   4  11   1       51.55       44.04      3.75 o 
   5  11   1        2.57        5.40      2.43 o 
   6  11   1       39.01       38.21      4.02 o 
   7  11   1        5.29        1.42      2.62 o 
   8  11   1        0.42        2.37      4.87 o 
  -7  12   1       14.84        7.21      4.40 o 
  -6  12   1       10.13       12.30      3.03 o 
  -5  12   1       10.79        8.28      3.23 o 
  -4  12   1        0.73        2.75      3.42 o 
  -3  12   1        4.19        6.81      3.34 o 
  -2  12   1        0.37        1.29      2.82 o 
  -1  12   1        7.94        5.26      3.55 o 
   0  12   1        2.64       10.09      3.83 o 
   1  12   1        1.86        2.15      2.71 o 
   2  12   1        1.07        2.22      2.44 o 
   3  12   1      154.88      170.88     10.46 o 
   4  12   1       15.18       24.18      4.01 o 
   5  12   1       39.99       38.33      4.07 o 
   6  12   1       94.71      104.97      5.98 o 
   7  12   1        9.31        1.87      4.04 o 
  -6  13   1       12.29        9.14      8.25 o 
  -5  13   1       91.84      105.21     10.23 o 
  -4  13   1        3.69        2.42      3.93 o 
  -3  13   1        0.87        5.46      3.61 o 
  -2  13   1       16.75       15.04      4.48 o 
  -1  13   1      206.13      266.10     19.07 o 
   0  13   1       67.84       79.05     10.62 o 
   1  13   1        0.02        3.61      3.30 o 
   2  13   1        7.26       12.71      5.09 o 
   3  13   1       79.24       83.97      7.61 o 
   4  13   1        9.80       17.28      4.81 o 
   5  13   1       13.20       18.14      5.83 o 
  -4  14   1       15.69       14.58      5.09 o 
  -3  14   1        0.45        4.40      4.07 o 
  -2  14   1        1.14        8.16      7.39 o 
  -1  14   1       19.19       20.02      7.99 o 
   0  14   1       40.58       59.43     11.29 o 
   1  14   1       51.47       58.65      8.17 o 
   2  14   1        1.30        3.04      4.78 o 
   3  14   1       51.81       57.26      8.84 o 
   4  14   1       32.45       30.93      7.38 o 
 -12   0   2       91.35       88.92     13.13 o 
 -11   0   2       85.55       84.26     12.36 o 
 -10   0   2      209.29      200.67     15.99 o 
  -9   0   2     1024.19     1105.52     28.18 o 
  -8   0   2      334.37      331.83     15.39 o 
  -7   0   2      635.26      668.20     14.55 o 
  -6   0   2      848.69      884.54     16.71 o 
  -5   0   2      627.54      647.84     12.60 o 
  -4   0   2     2140.96     2554.88     45.13 o 
  -3   0   2     7061.36     8047.92    130.03 o 
  -2   0   2      490.99      502.44     10.31 o 
  -1   0   2      427.29      430.74      8.11 o 
   0   0   2       91.88       45.05      2.56 o 
   1   0   2     1041.76     1034.49     25.86 o 
   2   0   2     1876.66     1986.61     48.65 o 
   3   0   2     1383.09     1478.40     27.15 o 
   4   0   2      586.01      581.56     11.28 o 
   5   0   2     3117.68     3134.90     45.35 o 
   6   0   2     2895.61     2932.16     43.85 o 
   7   0   2      386.84      376.12     10.47 o 
   8   0   2       78.02       76.52      5.28 o 
   9   0   2      484.11      492.65     13.79 o 
  10   0   2      188.97      179.21      8.72 o 
  11   0   2      231.49      229.52     21.96 o 
  12   0   2        1.98       -0.37      6.80 o 
 -12   1   2       98.90      116.75     10.48 o 
 -11   1   2        1.33        2.11      3.38 o 
 -10   1   2      165.48      166.56      8.52 o 
  -9   1   2        1.26        2.34      2.06 o 
  -8   1   2      851.01      902.84     14.70 o 
  -7   1   2      172.00      170.19      4.69 o 
  -6   1   2     1693.50     1777.46     20.16 o 
  -5   1   2        0.05        1.68      0.87 o 
  -4   1   2      390.04      422.42      6.85 o 
  -3   1   2      532.83      619.47      9.36 o 
  -2   1   2      213.50      219.73      5.77 o 
  -1   1   2     3160.97     3179.88     29.11 o 
   0   1   2     6205.93     6001.83     59.67 o 
   1   1   2     2310.17     2372.15     24.89 o 
   2   1   2     7248.41     7667.42     87.00 o 
   3   1   2       21.57       24.09      1.48 o 
   4   1   2     1006.03     1046.34     12.36 o 
   5   1   2       57.23       63.17      3.22 o 
   6   1   2     1558.16     1571.06     18.57 o 
   7   1   2        3.01        2.73      1.27 o 
   8   1   2      573.76      581.78     10.18 o 
   9   1   2       26.95       23.10      3.57 o 
  10   1   2        2.45       -1.58      1.58 o 
  11   1   2        0.78        0.19      2.72 o 
  12   1   2       18.25        7.56      5.01 o 
 -12   2   2      138.34      165.75     16.94 o 
 -11   2   2      231.93      260.32     13.71 o 
 -10   2   2        8.56       10.64      3.46 o 
  -9   2   2       18.16       12.17      2.86 o 
  -8   2   2       25.73       25.22      3.85 o 
  -7   2   2      528.45      558.18     10.24 o 
  -6   2   2       85.38       99.22      3.35 o 
  -5   2   2      201.26      208.95      4.40 o 
  -4   2   2      415.38      498.73      7.73 o 
  -3   2   2     3225.24     3576.37     35.00 o 
  -2   2   2      405.17      445.08      5.39 o 
  -1   2   2     8408.44     8446.33     69.86 o 
   0   2   2      949.60      848.84      7.31 o 
   1   2   2     6710.45     6695.26     51.86 o 
   2   2   2    10310.68    10698.56    109.42 o 
   3   2   2     2764.20     3091.01     30.33 o 
   4   2   2       48.09       50.11      1.94 o 
   5   2   2       54.51       57.86      2.30 o 
   6   2   2       48.75       48.46      2.39 o 
   7   2   2      667.34      696.90      9.99 o 
   8   2   2      128.53      129.99      4.26 o 
   9   2   2      118.82      112.55      5.16 o 
  10   2   2       82.33       81.37      6.70 o 
  11   2   2      273.76      283.22     11.88 o 
  12   2   2       32.96       36.83     13.27 o 
 -11   3   2       33.70       40.84      7.29 o 
 -10   3   2      146.15      144.35      7.31 o 
  -9   3   2       37.79       41.29      4.21 o 
  -8   3   2      510.15      538.04     17.48 o 
  -7   3   2        7.05        6.81      2.71 o 
  -6   3   2       89.51      111.90      3.72 o 
  -5   3   2       22.29       36.25      1.75 o 
  -4   3   2        0.11        3.51      0.76 o 
  -3   3   2        9.55        6.40      0.63 o 
  -2   3   2       15.68       25.88      0.80 o 
  -1   3   2       23.40       26.71      1.07 o 
   0   3   2      432.96      405.45      3.36 o 
   1   3   2      437.95      467.59      4.61 o 
   2   3   2        6.76        5.12      0.51 o 
   3   3   2     2512.56     2896.91     26.37 o 
   4   3   2     1104.35     1106.78     11.75 o 
   5   3   2        5.59        3.99      0.82 o 
   6   3   2      102.21      120.24      3.47 o 
   7   3   2      190.85      175.31      5.18 o 
   8   3   2       74.04       74.41      3.77 o 
   9   3   2       20.70       21.23      3.40 o 
  10   3   2       72.33       70.59      6.42 o 
  11   3   2        7.07       15.46      5.61 o 
 -11   4   2       43.82       38.20      7.22 o 
 -10   4   2       22.96       24.36      4.74 o 
  -9   4   2       17.29       14.06      3.20 o 
  -8   4   2       12.67       13.33      2.68 o 
  -7   4   2       60.92       50.76      3.90 o 
  -6   4   2      419.79      428.19      7.74 o 
  -5   4   2      596.04      649.40      8.75 o 
  -4   4   2        7.76        6.03      0.86 o 
  -3   4   2       92.48      101.17      2.62 o 
  -2   4   2        9.91       11.92      0.68 o 
  -1   4   2     1138.22     1142.12      9.54 o 
   0   4   2      231.81      237.80      2.45 o 
   1   4   2       86.34       83.34      1.46 o 
   2   4   2        8.22       16.25      0.98 o 
   3   4   2       38.95       43.96      1.83 o 
   4   4   2       69.78       73.83      3.38 o 
   5   4   2       71.52       99.83      3.27 o 
   6   4   2      484.85      427.97      8.33 o 
   7   4   2       31.59       28.33      3.12 o 
   8   4   2       40.37       36.01      3.64 o 
   9   4   2        8.54        5.59      2.60 o 
  10   4   2        4.53        2.47      5.75 o 
  11   4   2       57.58       60.79     10.86 o 
 -11   5   2       18.81       18.04      4.96 o 
 -10   5   2        0.00        2.74      3.35 o 
  -9   5   2       72.10       90.53      7.15 o 
  -8   5   2       14.34       12.18      3.29 o 
  -7   5   2        7.90        8.57      1.78 o 
  -6   5   2      146.06      171.14      6.44 o 
  -5   5   2      618.34      582.87      9.50 o 
  -4   5   2       20.07       17.69      1.51 o 
  -3   5   2      740.59      717.64      6.21 o 
  -2   5   2       74.76       57.46      1.35 o 
  -1   5   2     3439.27     3722.03     26.12 o 
   0   5   2      601.92      733.72      5.38 o 
   1   5   2      397.03      443.97      4.14 o 
   2   5   2       80.31       75.50      1.75 o 
   3   5   2      151.40      123.26      2.21 o 
   4   5   2       19.48       21.92      1.69 o 
   5   5   2       14.36       14.79      4.16 o 
   6   5   2      237.75      237.14      6.18 o 
   7   5   2        5.50       13.47      2.85 o 
   8   5   2       86.32      111.15      7.62 o 
   9   5   2        3.34        6.71      3.53 o 
  10   5   2       61.96       62.15      7.12 o 
  11   5   2       11.03       13.23      5.85 o 
 -11   6   2       91.56       87.31     10.33 o 
 -10   6   2       16.85       10.74      4.24 o 
  -9   6   2        0.02        3.04      3.08 o 
  -8   6   2       16.20       18.52      2.85 o 
  -7   6   2       24.23       25.73      3.71 o 
  -6   6   2        8.18        7.75      1.74 o 
  -5   6   2       13.69       21.89      2.11 o 
  -4   6   2      578.55      593.14      8.68 o 
  -3   6   2      162.91      197.18      5.17 o 
  -2   6   2      276.73      286.47      3.42 o 
  -1   6   2      197.56      203.43      2.49 o 
   0   6   2      193.23      180.40      2.13 o 
   1   6   2       15.53       26.49      1.54 o 
   2   6   2       25.61       34.84      1.81 o 
   3   6   2      798.82      752.68      9.12 o 
   4   6   2      896.37      886.49     11.65 o 
   5   6   2        4.54        5.43      1.52 o 
   6   6   2        0.34        1.97      1.55 o 
   7   6   2       85.83       96.04      4.88 o 
   8   6   2        0.72        7.15      3.16 o 
   9   6   2        4.64       -2.15      2.98 o 
  10   6   2        6.17        3.39      3.91 o 
  11   6   2       29.48       48.40     12.21 o 
 -10   7   2        1.31        8.25      5.14 o 
  -9   7   2      126.05      127.68      7.28 o 
  -8   7   2        6.77        8.59      2.54 o 
  -7   7   2       13.28       23.04      3.07 o 
  -6   7   2      104.16      108.22      8.84 o 
  -5   7   2        2.41        4.31      1.93 o 
  -4   7   2       41.21       42.01      2.58 o 
  -3   7   2      434.65      464.22      7.04 o 
  -2   7   2      213.91      225.18      3.27 o 
  -1   7   2       48.11       49.75      1.39 o 
   0   7   2      345.48      343.50      4.00 o 
   1   7   2      560.93      552.65      5.54 o 
   2   7   2      674.50      659.79      7.50 o 
   3   7   2      268.55      251.63      8.86 o 
   4   7   2        0.96        0.53      1.15 o 
   5   7   2        0.60        0.85      1.46 o 
   6   7   2       66.45       64.22      4.28 o 
   7   7   2       22.23       23.65      3.15 o 
   8   7   2       63.86       68.43      4.90 o 
   9   7   2       38.30       40.08      4.34 o 
  10   7   2       48.76       47.73      7.59 o 
 -10   8   2        9.24        7.62      4.36 o 
  -9   8   2      205.73      214.52     10.33 o 
  -8   8   2        2.53        5.83      3.07 o 
  -7   8   2       87.71       96.02     11.49 o 
  -6   8   2        1.09        0.15      2.12 o 
  -5   8   2      160.21      149.49      8.64 o 
  -4   8   2        0.55        1.62      1.81 o 
  -3   8   2      144.82      137.46      5.54 o 
  -2   8   2      106.30      113.17      2.97 o 
  -1   8   2      406.29      394.54      5.34 o 
   0   8   2      242.36      225.84      4.21 o 
   1   8   2      408.03      371.66      5.23 o 
   2   8   2       34.09       28.55      2.08 o 
   3   8   2       10.59        8.24      1.74 o 
   4   8   2       19.55       15.94      2.19 o 
   5   8   2      398.80      384.20     11.83 o 
   6   8   2       18.53       19.07      3.04 o 
   7   8   2        6.87        4.57      2.50 o 
   8   8   2        0.97        4.70      2.70 o 
   9   8   2       24.54       25.35      4.44 o 
  10   8   2        2.96       14.53      6.13 o 
  -9   9   2       29.15       29.89      4.39 o 
  -8   9   2       19.56       13.71      3.56 o 
  -7   9   2        2.54        5.61      2.87 o 
  -6   9   2       69.79       67.21      5.35 o 
  -5   9   2       65.42       69.66      5.05 o 
  -4   9   2      215.62      208.99      6.83 o 
  -3   9   2       19.61       17.13      2.75 o 
  -2   9   2      106.33      109.05      3.34 o 
  -1   9   2       80.83       90.30      3.50 o 
   0   9   2      269.87      284.04      6.67 o 
   1   9   2       62.26       72.10      4.48 o 
   2   9   2        3.88        4.51      1.29 o 
   3   9   2       17.11       16.62      1.98 o 
   4   9   2      140.46      144.21      5.08 o 
   5   9   2       38.58       42.81      5.32 o 
   6   9   2       44.73       43.45      4.09 o 
   7   9   2        0.35        5.86      2.83 o 
   8   9   2       49.32       51.82      5.07 o 
   9   9   2       23.83       37.80      5.36 o 
  -9  10   2        3.47        4.56      5.29 o 
  -8  10   2       24.46       22.17      5.61 o 
  -7  10   2      122.07      133.21      7.13 o 
  -6  10   2       41.79       41.21      4.34 o 
  -5  10   2      431.19      442.16     13.38 o 
  -4  10   2      127.81      139.11      6.03 o 
  -3  10   2      270.40      275.97      6.95 o 
  -2  10   2        2.16        1.58      1.86 o 
  -1  10   2       95.77       85.65      4.14 o 
   0  10   2       36.34       32.83      2.76 o 
   1  10   2       68.25       74.87      3.64 o 
   2  10   2       46.35       50.28      2.69 o 
   3  10   2      306.40      314.15      6.85 o 
   4  10   2        6.44        0.34      2.49 o 
   5  10   2      334.97      357.83     10.44 o 
   6  10   2        9.67        9.92      2.73 o 
   7  10   2      300.27      338.05      9.51 o 
   8  10   2        1.22        2.89      2.77 o 
  -8  11   2       53.47       33.18     19.72 o 
  -7  11   2       47.91       52.31      5.22 o 
  -6  11   2       28.47       28.84      5.63 o 
  -5  11   2        4.45        4.77      2.79 o 
  -4  11   2       93.15       93.83      5.54 o 
  -3  11   2        9.00        5.81      3.16 o 
  -2  11   2      119.93      120.08      7.33 o 
  -1  11   2       31.59       27.78      3.47 o 
   0  11   2        8.86       12.67      2.62 o 
   1  11   2       77.12       78.52      3.90 o 
   2  11   2       36.83       36.68      3.41 o 
   3  11   2        6.42       11.33      2.18 o 
   4  11   2       44.50       41.74      3.71 o 
   5  11   2       11.24       10.27      2.74 o 
   6  11   2       72.01       71.06      6.54 o 
   7  11   2        0.03       -1.75      2.37 o 
   8  11   2       61.13       59.69      7.26 o 
  -7  12   2        3.43        0.69      3.92 o 
  -6  12   2       37.95       50.83      5.34 o 
  -5  12   2       17.00       11.81      3.57 o 
  -4  12   2       54.55       53.70      6.61 o 
  -3  12   2      115.79      120.28      8.23 o 
  -2  12   2        5.11        5.56      3.39 o 
  -1  12   2       51.21       50.78      6.71 o 
   0  12   2       25.55       21.01      3.33 o 
   1  12   2        4.96        6.01      2.97 o 
   2  12   2       19.27       14.52      3.55 o 
   3  12   2       37.04       39.32      3.97 o 
   4  12   2       10.51       11.23      3.40 o 
   5  12   2        0.04       -1.47      2.41 o 
   6  12   2       43.58       50.51      4.67 o 
   7  12   2        3.42        3.17      3.94 o 
  -5  13   2       27.93       28.14      5.81 o 
  -4  13   2        7.24        5.86      4.25 o 
  -3  13   2       11.09       14.41      4.50 o 
  -2  13   2       25.73       34.20      5.75 o 
  -1  13   2       72.78       79.00      8.70 o 
   0  13   2      358.83      434.69     16.81 o 
   1  13   2       11.40       14.39      3.94 o 
   2  13   2      140.54      145.12     11.80 o 
   3  13   2       28.77       30.89      6.90 o 
   4  13   2        3.57        5.49      4.02 o 
   5  13   2       33.03       36.46      5.32 o 
  -4  14   2       16.42       12.83      5.66 o 
  -3  14   2       51.87       56.81      7.18 o 
  -2  14   2        0.68        2.11      6.69 o 
  -1  14   2       17.87        9.48      7.33 o 
   0  14   2        3.90        3.12      6.80 o 
   1  14   2        2.17        3.00      4.41 o 
   2  14   2       15.48       20.34      6.04 o 
   3  14   2       25.76       37.52      9.59 o 
   4  14   2        1.94        4.14      7.53 o 
 -12   1   3        1.37        3.93      4.14 o 
 -11   1   3       10.14        8.98      4.53 o 
 -10   1   3       97.93       92.63      8.45 o 
  -9   1   3       23.03       24.17      4.02 o 
  -8   1   3      248.02      246.88      7.72 o 
  -7   1   3       41.59       40.62      2.88 o 
  -6   1   3      697.08      704.91     10.04 o 
  -5   1   3     1439.32     1498.87     18.66 o 
  -4   1   3      668.86      758.03     11.69 o 
  -3   1   3     1603.45     1816.58     22.82 o 
  -2   1   3     3312.64     3527.56     33.76 o 
  -1   1   3      122.67      106.38      1.33 o 
   0   1   3     3969.97     3796.85     28.36 o 
   1   1   3      322.95      285.62      3.12 o 
   2   1   3     1077.38     1121.64     17.17 o 
   3   1   3      144.87      127.98      2.87 o 
   4   1   3       76.86      102.83      2.89 o 
   5   1   3        2.13        2.24      0.94 o 
   6   1   3      101.62      103.98      3.54 o 
   7   1   3        1.59        2.12      1.25 o 
   8   1   3       83.93       80.85      3.87 o 
   9   1   3      202.08      204.19      5.63 o 
  10   1   3        0.07        0.43      1.69 o 
  11   1   3       48.14       48.67      4.68 o 
  12   1   3       21.64       26.60      6.52 o 
 -12   2   3       14.08       14.11      6.94 o 
 -11   2   3        0.45        3.21      3.80 o 
 -10   2   3       23.35       20.85      5.46 o 
  -9   2   3        1.55        1.67      2.14 o 
  -8   2   3       17.94       13.05      2.65 o 
  -7   2   3       28.67       29.13      3.02 o 
  -6   2   3       13.97       16.65      1.90 o 
  -5   2   3      698.11      719.31     10.72 o 
  -4   2   3     1157.18     1298.80     13.23 o 
  -3   2   3       65.46       87.05      1.87 o 
  -2   2   3       75.82       76.47      1.39 o 
  -1   2   3      303.85      292.73      3.11 o 
   0   2   3     1912.75     1866.44     14.52 o 
   1   2   3     3533.88     3474.41     25.86 o 
   2   2   3       71.56       79.31      2.24 o 
   3   2   3        0.74        1.80      0.59 o 
   4   2   3      159.12      166.03      3.40 o 
   5   2   3       39.71       35.06      2.07 o 
   6   2   3      299.81      273.67      5.36 o 
   7   2   3      459.02      481.33      7.96 o 
   8   2   3        3.35        1.65      1.35 o 
   9   2   3      116.27      122.19      5.03 o 
  10   2   3      172.04      176.59      5.70 o 
  11   2   3       18.45       12.19      5.01 o 
 -11   3   3       22.51       25.87      6.48 o 
 -10   3   3       83.16       94.93      7.20 o 
  -9   3   3        0.85        1.55      2.10 o 
  -8   3   3      357.01      384.45     10.59 o 
  -7   3   3        8.82        7.96      2.11 o 
  -6   3   3      135.05      115.43      4.74 o 
  -5   3   3      102.10       98.73      2.05 o 
  -4   3   3      492.63      510.32      5.83 o 
  -3   3   3      421.67      407.45      6.46 o 
  -2   3   3       40.62       34.83      1.42 o 
  -1   3   3      667.84      682.42      6.05 o 
   0   3   3      686.99      700.45      5.61 o 
   1   3   3      358.58      347.48      3.32 o 
   2   3   3       45.25       49.12      1.48 o 
   3   3   3      324.31      404.18      5.18 o 
   4   3   3       81.05       86.74      1.94 o 
   5   3   3      754.11      749.76      8.64 o 
   6   3   3      622.43      651.35      8.50 o 
   7   3   3       13.55       18.51      2.12 o 
   8   3   3      283.98      273.18      6.28 o 
   9   3   3       23.20       20.21      2.65 o 
  10   3   3       54.36       62.25      8.17 o 
  11   3   3      108.96      127.71     15.09 o 
 -11   4   3      111.59      115.76     12.27 o 
 -10   4   3       15.36       13.90      4.54 o 
  -9   4   3      284.28      291.13     12.76 o 
  -8   4   3       23.73       17.98      3.42 o 
  -7   4   3       41.97       53.61      4.06 o 
  -6   4   3      179.87      184.46      5.26 o 
  -5   4   3      369.58      399.54      6.53 o 
  -4   4   3     1033.31     1046.06     10.54 o 
  -3   4   3     2683.03     2730.85     22.54 o 
  -2   4   3      815.47      863.02      7.41 o 
  -1   4   3     1867.77     1831.29     12.82 o 
   0   4   3     2965.09     3004.21     21.28 o 
   1   4   3        0.18        2.73      0.54 o 
   2   4   3      844.41      826.00      6.66 o 
   3   4   3      809.50      762.70      8.81 o 
   4   4   3       88.03       90.46      2.33 o 
   5   4   3      325.38      299.17      6.69 o 
   6   4   3      118.12       92.84      4.68 o 
   7   4   3      202.04      207.99      7.01 o 
   8   4   3      623.44      601.07     13.45 o 
   9   4   3       83.98       86.89      7.17 o 
  10   4   3      170.10      175.59     12.45 o 
  11   4   3       32.88       32.46      8.92 o 
 -11   5   3       37.34       32.00      7.31 o 
 -10   5   3       29.00       28.54      5.13 o 
  -9   5   3       88.10       89.83      9.11 o 
  -8   5   3      144.30      145.88      7.36 o 
  -7   5   3      186.42      208.94      5.79 o 
  -6   5   3     1232.57     1219.71     16.84 o 
  -5   5   3       43.27       41.99      2.52 o 
  -4   5   3      942.65      901.36     10.55 o 
  -3   5   3      307.66      325.46      3.48 o 
  -2   5   3        8.23        2.60      0.84 o 
  -1   5   3        8.11        4.64      0.61 o 
   0   5   3      659.34      641.38      5.00 o 
   1   5   3      987.68      995.46      8.19 o 
   2   5   3       18.04       19.45      0.84 o 
   3   5   3      750.55      741.26      8.01 o 
   4   5   3      506.52      524.26      7.78 o 
   5   5   3       32.56       28.47      2.28 o 
   6   5   3       79.30       82.55      3.54 o 
   7   5   3       32.38       34.87      3.58 o 
   8   5   3      215.98      210.92      9.37 o 
   9   5   3      273.17      312.81     12.18 o 
  10   5   3       47.13       41.78      6.14 o 
  11   5   3      120.57      123.56      9.62 o 
 -11   6   3       67.77       62.99     10.80 o 
 -10   6   3        9.02        6.64      3.88 o 
  -9   6   3       80.92       87.75     10.02 o 
  -8   6   3      345.13      347.20      9.28 o 
  -7   6   3      248.34      240.24      6.49 o 
  -6   6   3      150.06      149.15      4.81 o 
  -5   6   3        9.84       16.21      2.12 o 
  -4   6   3      549.72      573.89      8.56 o 
  -3   6   3      959.71      919.66      8.76 o 
  -2   6   3     1154.42     1098.46      9.48 o 
  -1   6   3     1441.72     1432.20     10.80 o 
   0   6   3       29.59       36.73      1.00 o 
   1   6   3      266.84      267.17      4.22 o 
   2   6   3       17.83       23.50      1.07 o 
   3   6   3        4.10        5.46      0.93 o 
   4   6   3      169.62      176.24      4.23 o 
   5   6   3      382.70      379.02      7.60 o 
   6   6   3      154.96      147.85      4.78 o 
   7   6   3        2.20        3.93      1.99 o 
   8   6   3      190.54      202.97      9.65 o 
   9   6   3        1.30        0.47      3.46 o 
  10   6   3        5.36        7.31      4.15 o 
  11   6   3       86.30      111.04     15.74 o 
 -10   7   3       11.51       11.70      5.75 o 
  -9   7   3        0.38        3.38      2.56 o 
  -8   7   3       78.03       70.12      4.92 o 
  -7   7   3        0.05        1.69      1.94 o 
  -6   7   3      144.54      145.74      5.59 o 
  -5   7   3      447.63      456.54      8.76 o 
  -4   7   3       31.35       30.36      2.66 o 
  -3   7   3      611.13      636.21     10.00 o 
  -2   7   3      265.91      257.84      4.23 o 
  -1   7   3      185.54      168.33      2.65 o 
   0   7   3        0.89        2.06      0.59 o 
   1   7   3        3.79        2.08      0.69 o 
   2   7   3     1598.76     1550.64     14.57 o 
   3   7   3     4600.73     4447.05     36.78 o 
   4   7   3       74.09       69.45      2.97 o 
   5   7   3       32.60       27.14      2.51 o 
   6   7   3      340.54      349.14      9.12 o 
   7   7   3      100.06      113.90      5.63 o 
   8   7   3      248.93      276.12      8.74 o 
   9   7   3       30.13       26.95      3.93 o 
  10   7   3       57.90       54.63      6.13 o 
 -10   8   3        0.78        0.40      4.47 o 
  -9   8   3      141.10      170.68     10.97 o 
  -8   8   3       98.77      100.78     11.04 o 
  -7   8   3        9.67        7.40      2.91 o 
  -6   8   3      130.22      122.61      6.31 o 
  -5   8   3       12.24       12.47      2.71 o 
  -4   8   3      220.19      218.81      6.40 o 
  -3   8   3       96.48      101.28      4.87 o 
  -2   8   3       13.75       17.21      1.74 o 
  -1   8   3      743.06      702.21      7.47 o 
   0   8   3      147.13      126.21      3.06 o 
   1   8   3       43.96       53.90      2.21 o 
   2   8   3       26.63       21.68      1.94 o 
   3   8   3      329.18      335.80      6.55 o 
   4   8   3      186.83      185.16      4.91 o 
   5   8   3       32.96       37.82      3.47 o 
   6   8   3      201.15      231.91      7.63 o 
   7   8   3       18.50       15.17      3.07 o 
   8   8   3       49.83       43.58      4.63 o 
   9   8   3        1.03       -1.73      2.38 o 
  10   8   3        0.86        3.69      3.74 o 
  -9   9   3      112.52      108.96     11.22 o 
  -8   9   3        5.18        4.39      3.18 o 
  -7   9   3       13.67       10.73      3.29 o 
  -6   9   3      146.33      160.89      9.36 o 
  -5   9   3        0.66        3.22      2.38 o 
  -4   9   3       34.48       39.31      5.93 o 
  -3   9   3       48.62       52.10      5.11 o 
  -2   9   3      489.99      461.70      7.23 o 
  -1   9   3      172.08      145.02      4.31 o 
   0   9   3      226.41      212.96      4.77 o 
   1   9   3      154.60      151.50      4.39 o 
   2   9   3       43.72       43.11      2.79 o 
   3   9   3       48.93       40.53      2.65 o 
   4   9   3       94.43       95.56      4.01 o 
   5   9   3      222.81      231.91      6.21 o 
   6   9   3        0.46        1.60      2.13 o 
   7   9   3       68.71       74.46      4.82 o 
   8   9   3       14.97       13.96      3.22 o 
   9   9   3        3.22        1.54      3.80 o 
  -9  10   3        0.00        1.97      4.89 o 
  -8  10   3        0.02       -0.25      2.84 o 
  -7  10   3       38.43       43.61      4.80 o 
  -6  10   3       33.68       35.07      4.04 o 
  -5  10   3        3.35        6.68      2.53 o 
  -4  10   3       71.90       74.07      4.68 o 
  -3  10   3       54.57       53.19      3.89 o 
  -2  10   3       23.66       26.38      5.31 o 
  -1  10   3        0.15        3.33      2.40 o 
   0  10   3       15.68       14.66      2.23 o 
   1  10   3       89.15       87.10      3.82 o 
   2  10   3        0.01       -0.55      1.21 o 
   3  10   3        1.04        2.51      1.59 o 
   4  10   3       17.05       18.84      2.66 o 
   5  10   3        2.68        3.61      2.20 o 
   6  10   3       12.08       10.96      3.12 o 
   7  10   3        1.07        5.83      2.48 o 
   8  10   3        1.23        3.24      3.40 o 
  -8  11   3       21.38       22.46      6.81 o 
  -7  11   3        7.31        9.87      3.25 o 
  -6  11   3       31.54       24.71      3.94 o 
  -5  11   3        1.57        3.89      2.58 o 
  -4  11   3        3.86        4.10      2.57 o 
  -3  11   3       31.13       40.15      5.21 o 
  -2  11   3       56.20       55.63      5.60 o 
  -1  11   3       24.94       28.05      3.56 o 
   0  11   3       22.15       19.67      3.29 o 
   1  11   3       60.26       67.20      6.62 o 
   2  11   3       50.33       47.03      3.77 o 
   3  11   3       20.34       21.17      2.58 o 
   4  11   3        8.31        8.72      2.19 o 
   5  11   3       33.39       32.42      3.60 o 
   6  11   3       16.73       20.21      3.45 o 
   7  11   3        1.61        5.31      2.78 o 
   8  11   3        0.00       -3.45      3.45 o 
  -7  12   3       76.53       88.25     11.17 o 
  -6  12   3        2.24        2.28      3.03 o 
  -5  12   3       11.71       10.36      3.36 o 
  -4  12   3       24.64       18.81      7.00 o 
  -3  12   3       74.94       81.90      7.15 o 
  -2  12   3       28.16       29.00      4.73 o 
  -1  12   3        0.37        1.54      3.32 o 
   0  12   3        0.33        7.98      2.58 o 
   1  12   3       12.27       12.54      3.44 o 
   2  12   3       17.05       17.85      3.27 o 
   3  12   3       43.54       38.91      3.95 o 
   4  12   3       12.21        7.11      3.19 o 
   5  12   3       13.45       12.85      3.10 o 
   6  12   3        5.61       10.17      3.16 o 
   7  12   3       40.73       40.45     11.78 o 
  -5  13   3       69.47       70.45      9.50 o 
  -4  13   3        9.54        9.89      4.63 o 
  -3  13   3      102.41      115.62      8.67 o 
  -2  13   3        0.93        0.89      3.96 o 
  -1  13   3        1.91        3.42      4.29 o 
   0  13   3      250.18      282.34     19.24 o 
   1  13   3       58.39       64.39      6.25 o 
   2  13   3        2.25        1.46      3.15 o 
   3  13   3        1.34        5.29      3.61 o 
   4  13   3        8.44       14.98      4.39 o 
   5  13   3      180.83      217.02     10.45 o 
  -4  14   3        0.09       -1.23      4.99 o 
  -3  14   3        0.82        6.05      5.00 o 
  -2  14   3        5.67        4.28      9.60 o 
  -1  14   3       11.64       17.11      8.19 o 
   0  14   3      115.13      116.88     14.83 o 
   1  14   3        8.86        4.67      4.31 o 
   2  14   3        0.00        1.58      3.60 o 
   3  14   3        0.00       -4.35      4.35 o 
 -12   0   4       25.03       24.81      8.89 o 
 -11   0   4        0.80       -3.99      3.99 o 
 -10   0   4       99.42       98.62     12.44 o 
  -9   0   4      211.38      192.02     14.85 o 
  -8   0   4      655.84      666.05     19.30 o 
  -7   0   4      265.18      262.04     10.39 o 
  -6   0   4     2418.76     2544.10     38.19 o 
  -5   0   4       70.18      101.79      4.18 o 
  -4   0   4     3097.69     3265.05     56.27 o 
  -3   0   4       41.15       49.14      3.03 o 
  -2   0   4     1730.93     1890.73     23.24 o 
  -1   0   4    30387.66    29208.62    337.71 o 
   0   0   4    41978.97    40348.74    461.27 o 
   1   0   4     4108.86     3830.20     48.57 o 
   2   0   4      131.79      139.85      7.16 o 
   3   0   4     1970.02     2086.59     30.27 o 
   4   0   4      161.22      159.96      5.57 o 
   5   0   4      110.20      126.53      5.08 o 
   6   0   4      185.37      188.73      6.73 o 
   7   0   4       52.25       54.27      5.01 o 
   8   0   4      672.22      703.43     16.34 o 
   9   0   4        0.23        3.71      2.82 o 
  10   0   4      367.34      372.88      9.75 o 
  11   0   4        5.61        4.99      3.18 o 
 -12   1   4       55.69       64.09      8.57 o 
 -11   1   4      289.43      292.97     15.25 o 
 -10   1   4      110.45      126.00      9.80 o 
  -9   1   4      732.08      759.60     18.36 o 
  -8   1   4        1.51        5.10      2.27 o 
  -7   1   4      241.11      239.88      6.21 o 
  -6   1   4      244.34      253.53      5.90 o 
  -5   1   4      181.94      181.61      5.93 o 
  -4   1   4      127.62      132.06      3.84 o 
  -3   1   4        0.45       -0.50      0.50 o 
  -2   1   4     1820.76     1858.97     17.36 o 
  -1   1   4     1190.52     1159.23      9.34 o 
   0   1   4      133.04      121.33      2.05 o 
   1   1   4      356.93      295.72      2.86 o 
   2   1   4      128.23      154.58      2.82 o 
   3   1   4     4944.36     5145.98     45.70 o 
   4   1   4      170.92      172.41      3.58 o 
   5   1   4     3114.06     3099.15     29.64 o 
   6   1   4       34.38       25.56      2.26 o 
   7   1   4        4.44        8.76      1.72 o 
   8   1   4        6.99        6.25      1.43 o 
   9   1   4      138.90      135.66      4.45 o 
  10   1   4        0.21        0.28      1.64 o 
  11   1   4      139.13      137.12      5.82 o 
 -12   2   4      102.88      132.17     11.29 o 
 -11   2   4       32.47       37.28      6.83 o 
 -10   2   4       42.99       38.00      6.25 o 
  -9   2   4        3.89        4.02      2.69 o 
  -8   2   4      109.24      116.66      5.72 o 
  -7   2   4       25.95       32.94      4.16 o 
  -6   2   4     1270.25     1306.13     17.52 o 
  -5   2   4      917.20     1014.15     11.17 o 
  -4   2   4      218.68      177.09      2.87 o 
  -3   2   4      223.24      223.78      3.37 o 
  -2   2   4     5168.55     5286.06     39.64 o 
  -1   2   4       50.07       37.55      1.00 o 
   0   2   4       16.33       16.72      0.75 o 
   1   2   4      758.57      756.68      6.38 o 
   2   2   4      546.53      539.25      7.42 o 
   3   2   4     2013.68     2238.14     17.49 o 
   4   2   4      314.14      307.72      4.62 o 
   5   2   4        7.48        8.49      1.13 o 
   6   2   4      706.45      736.81      9.21 o 
   7   2   4        2.24        4.07      1.14 o 
   8   2   4      243.41      249.97      5.97 o 
   9   2   4      152.59      154.86      6.76 o 
  10   2   4       32.49       32.25      3.20 o 
  11   2   4        0.91        4.51      3.72 o 
 -11   3   4      112.00      142.26     17.82 o 
 -10   3   4        0.00        1.61      2.93 o 
  -9   3   4       62.80       64.84      4.97 o 
  -8   3   4       74.80       75.50      4.91 o 
  -7   3   4       57.50       60.52      4.15 o 
  -6   3   4      147.07      137.02      7.34 o 
  -5   3   4      224.03      228.98      4.45 o 
  -4   3   4      606.43      629.15      6.85 o 
  -3   3   4      913.44     1021.95      9.96 o 
  -2   3   4       73.91       76.88      1.70 o 
  -1   3   4      189.84      221.78      2.65 o 
   0   3   4     1678.83     1752.94     13.28 o 
   1   3   4     2378.96     2374.73     17.49 o 
   2   3   4       72.95       81.47      1.39 o 
   3   3   4     1340.03     1389.74     15.24 o 
   4   3   4     1189.22     1214.36     11.76 o 
   5   3   4      248.67      235.10      4.56 o 
   6   3   4       14.89       13.79      1.70 o 
   7   3   4      564.85      540.42      8.77 o 
   8   3   4       17.62       18.19      2.41 o 
   9   3   4       11.97        8.40      2.65 o 
  10   3   4       31.50       38.04      5.69 o 
  11   3   4       15.20       10.24      4.45 o 
 -11   4   4        1.34       -2.07      3.93 o 
 -10   4   4        2.10        5.43      3.40 o 
  -9   4   4       25.27       23.09      3.62 o 
  -8   4   4       60.74       64.17      4.79 o 
  -7   4   4       17.44       15.30      3.19 o 
  -6   4   4       27.17       25.61      2.09 o 
  -5   4   4        1.22        0.14      0.98 o 
  -4   4   4      650.30      650.77      8.14 o 
  -3   4   4       19.87       21.76      0.92 o 
  -2   4   4     2018.61     2044.92     15.11 o 
  -1   4   4       34.23       40.54      0.99 o 
   0   4   4       59.66       72.11      1.31 o 
   1   4   4      133.93      155.20      2.14 o 
   2   4   4      180.85      192.08      2.32 o 
   3   4   4      826.05      889.06     10.04 o 
   4   4   4      157.88      152.38      3.46 o 
   5   4   4      160.02      149.61      5.15 o 
   6   4   4        3.88        6.71      1.99 o 
   7   4   4       48.97       42.19      3.81 o 
   8   4   4      296.84      296.75      9.05 o 
   9   4   4        2.09        4.78      2.59 o 
  10   4   4       71.49       65.67      6.93 o 
  11   4   4        0.97        3.31      3.59 o 
 -11   5   4        6.50        3.82      4.87 o 
 -10   5   4      210.60      205.74     10.32 o 
  -9   5   4       46.27       46.02      4.83 o 
  -8   5   4       64.41       62.78      4.90 o 
  -7   5   4      308.21      279.28      6.80 o 
  -6   5   4       12.37       22.99      3.02 o 
  -5   5   4       43.09       43.68      2.73 o 
  -4   5   4      135.28      133.53      3.24 o 
  -3   5   4      287.29      249.58      4.31 o 
  -2   5   4       19.26       20.23      0.83 o 
  -1   5   4      191.47      183.33      2.33 o 
   0   5   4       16.63       14.97      0.72 o 
   1   5   4       79.96       85.66      1.69 o 
   2   5   4      192.15      227.37      2.60 o 
   3   5   4        6.83        8.46      0.94 o 
   4   5   4        1.54       -0.42      1.26 o 
   5   5   4       68.52       40.04      3.46 o 
   6   5   4      355.47      301.42      7.71 o 
   7   5   4       24.88       12.37      2.62 o 
   8   5   4       16.72       14.28      3.09 o 
   9   5   4      133.71      147.06      8.75 o 
  10   5   4        0.11        4.10      3.60 o 
  11   5   4        7.81        9.35      5.05 o 
 -11   6   4        7.61        9.44      5.52 o 
 -10   6   4       69.30       64.69      9.36 o 
  -9   6   4       42.09       43.99      9.13 o 
  -8   6   4       72.65       80.16      4.36 o 
  -7   6   4      237.83      232.03     10.43 o 
  -6   6   4      262.56      257.94      6.44 o 
  -5   6   4       39.02       37.84      3.46 o 
  -4   6   4      225.16      221.90      4.48 o 
  -3   6   4        0.00        0.16      0.68 o 
  -2   6   4      350.43      348.57      4.17 o 
  -1   6   4       69.69       69.78      1.50 o 
   0   6   4       75.56       80.08      1.62 o 
   1   6   4      383.08      356.82      4.45 o 
   2   6   4       67.11       68.40      1.64 o 
   3   6   4       64.95       71.06      3.06 o 
   4   6   4       60.62       53.46      2.59 o 
   5   6   4       18.74       21.26      3.37 o 
   6   6   4       16.32       14.42      2.16 o 
   7   6   4        2.23        0.32      1.70 o 
   8   6   4        4.20        3.81      3.05 o 
   9   6   4       97.27      118.64      7.42 o 
  10   6   4       96.06      108.91     10.13 o 
 -10   7   4       31.06       29.26      4.19 o 
  -9   7   4       32.31       25.83      3.71 o 
  -8   7   4       15.29       16.99      3.11 o 
  -7   7   4      229.20      239.21      7.61 o 
  -6   7   4       19.23       23.56      2.57 o 
  -5   7   4        0.69        1.42      1.38 o 
  -4   7   4        0.07        1.11      1.18 o 
  -3   7   4     1105.74     1064.04     14.60 o 
  -2   7   4       17.31       13.41      1.83 o 
  -1   7   4       49.90       48.32      1.57 o 
   0   7   4       45.17       39.09      1.65 o 
   1   7   4        5.71        1.27      0.69 o 
   2   7   4      131.00      128.16      3.33 o 
   3   7   4       57.99       61.30      2.68 o 
   4   7   4        7.71        7.52      2.31 o 
   5   7   4        9.28       13.40      1.91 o 
   6   7   4       28.66       37.59      3.05 o 
   7   7   4      137.77      138.70      6.15 o 
   8   7   4       78.35       89.11      5.03 o 
   9   7   4       28.36       22.21      3.42 o 
  10   7   4        0.23        3.51      3.19 o 
 -10   8   4        6.00       -0.78      4.68 o 
  -9   8   4      231.72      232.87      9.75 o 
  -8   8   4       97.59       93.67      6.40 o 
  -7   8   4        6.63        1.76      3.20 o 
  -6   8   4       81.18       77.54      5.29 o 
  -5   8   4      124.06      140.11      5.41 o 
  -4   8   4      371.22      376.51      8.73 o 
  -3   8   4       54.34       61.56      3.16 o 
  -2   8   4       93.50       90.18      3.47 o 
  -1   8   4       26.30       38.37      2.15 o 
   0   8   4        1.99        2.35      0.92 o 
   1   8   4      293.63      282.01      5.47 o 
   2   8   4      884.18      861.82     10.45 o 
   3   8   4        6.84        4.63      1.32 o 
   4   8   4      152.45      153.85      4.24 o 
   5   8   4        0.48        2.08      1.61 o 
   6   8   4      314.77      316.99      8.14 o 
   7   8   4        7.78        8.88      2.57 o 
   8   8   4       86.88       88.45      7.09 o 
   9   8   4       34.96       24.82      4.30 o 
  10   8   4       56.23       31.86      9.96 o 
  -9   9   4       51.15       66.64      9.42 o 
  -8   9   4        6.32        7.21      3.43 o 
  -7   9   4       54.09       56.22      5.38 o 
  -6   9   4       26.71       23.89      3.77 o 
  -5   9   4      210.14      212.38     10.21 o 
  -4   9   4       12.88       10.04      2.90 o 
  -3   9   4      239.15      246.50      6.87 o 
  -2   9   4      254.97      249.00     10.24 o 
  -1   9   4      188.56      184.37      4.89 o 
   0   9   4       37.82       34.94      2.78 o 
   1   9   4      286.23      286.28      6.19 o 
   2   9   4        0.93        0.53      1.17 o 
   3   9   4      188.71      185.20      7.18 o 
   4   9   4       19.33       16.39      2.14 o 
   5   9   4       43.91       50.40      5.01 o 
   6   9   4        2.42        8.23      2.82 o 
   7   9   4      109.21      126.64      5.98 o 
   8   9   4        2.43        1.27      2.49 o 
   9   9   4       27.06       21.35      6.66 o 
  -9  10   4        0.05        6.26      5.14 o 
  -8  10   4      138.92      141.47      8.35 o 
  -7  10   4       65.62       58.41      7.58 o 
  -6  10   4      119.46      129.61      7.30 o 
  -5  10   4       11.37       15.63      3.53 o 
  -4  10   4        0.12        3.13      2.33 o 
  -3  10   4        3.11        4.94      2.15 o 
  -2  10   4      331.56      344.65     14.20 o 
  -1  10   4        7.37        5.58      2.03 o 
   0  10   4      238.90      229.80      6.38 o 
   1  10   4        6.00        3.56      1.75 o 
   2  10   4      131.38      141.27      6.48 o 
   3  10   4       75.92       75.04      3.80 o 
   4  10   4       18.34       15.61      2.62 o 
   5  10   4       42.67       42.38      3.78 o 
   6  10   4        1.05       -1.95      1.95 o 
   7  10   4        4.85        4.13      2.39 o 
   8  10   4       72.12       69.56      5.83 o 
  -8  11   4        0.16        0.81      5.28 o 
  -7  11   4       21.54       19.87      3.95 o 
  -6  11   4        4.03        3.38      2.74 o 
  -5  11   4      183.46      197.30     10.22 o 
  -4  11   4       95.82       93.95      5.55 o 
  -3  11   4      151.91      161.42      8.40 o 
  -2  11   4        0.68       -0.57      2.46 o 
  -1  11   4      185.49      188.68      8.14 o 
   0  11   4        7.08        5.58      2.01 o 
   1  11   4      161.17      174.03      5.96 o 
   2  11   4       32.55       33.62      3.36 o 
   3  11   4       30.36       24.25      2.71 o 
   4  11   4       43.49       46.75      3.53 o 
   5  11   4       37.77       30.65      3.58 o 
   6  11   4        0.24        0.07      2.33 o 
   7  11   4        4.70        3.42      3.38 o 
  -7  12   4        6.90       12.07      5.80 o 
  -6  12   4      149.19      166.56     10.61 o 
  -5  12   4        9.67        8.10      3.29 o 
  -4  12   4       41.25       36.85      5.75 o 
  -3  12   4       27.43       24.93      4.75 o 
  -2  12   4       10.38       10.29      4.70 o 
  -1  12   4       41.67       40.65      6.34 o 
   0  12   4      171.17      175.31      8.28 o 
   1  12   4       14.18       15.39      2.91 o 
   2  12   4        0.89        4.06      2.58 o 
   3  12   4        3.87        4.90      2.81 o 
   4  12   4      134.68      153.58      6.79 o 
   5  12   4       50.73       47.84      4.35 o 
   6  12   4       32.82       37.58      5.45 o 
  -5  13   4        4.54        6.07      4.34 o 
  -4  13   4        2.42        8.45      4.30 o 
  -3  13   4       36.01       26.15      6.99 o 
  -2  13   4       81.70       87.23      9.50 o 
  -1  13   4       72.09       82.70      8.83 o 
   0  13   4       71.15       84.27      6.79 o 
   1  13   4       84.30       87.68      8.52 o 
   2  13   4        0.13        2.47      3.22 o 
   3  13   4       21.46       21.99      5.69 o 
   4  13   4       27.45       28.85      5.31 o 
   5  13   4      158.76      185.00     11.52 o 
  -3  14   4        7.24        6.14      5.10 o 
  -2  14   4        4.18        8.65      5.35 o 
  -1  14   4       12.34       15.45      8.08 o 
   0  14   4       97.54       86.55     13.18 o 
   1  14   4        6.65        6.84      5.74 o 
   2  14   4       14.34       16.63      4.69 o 
   3  14   4        0.83        3.46      4.99 o 
 -12   1   5        2.50        2.38      3.90 o 
 -11   1   5      118.21      121.75     10.48 o 
 -10   1   5       70.89       76.71      8.09 o 
  -9   1   5      240.70      244.40     14.40 o 
  -8   1   5        3.08        1.88      2.00 o 
  -7   1   5        1.61        3.18      1.64 o 
  -6   1   5       33.45       36.80      2.53 o 
  -5   1   5       13.39       13.30      1.52 o 
  -4   1   5       98.95      105.97      2.12 o 
  -3   1   5      503.78      536.07      4.83 o 
  -2   1   5      839.51      819.65      7.00 o 
  -1   1   5     3700.38     3630.20     24.96 o 
   0   1   5     5703.01     5693.55     41.62 o 
   1   1   5      327.87      318.57      3.22 o 
   2   1   5      214.07      240.32      3.12 o 
   3   1   5      645.74      639.85      8.62 o 
   4   1   5      266.19      291.60      4.29 o 
   5   1   5      353.84      353.85      5.19 o 
   6   1   5      218.89      188.30      3.69 o 
   7   1   5      892.03      859.34     10.37 o 
   8   1   5        7.98        3.94      1.36 o 
   9   1   5       90.83       87.16      4.27 o 
  10   1   5       95.23       89.73      5.05 o 
  11   1   5       14.55       16.15      2.99 o 
 -12   2   5       44.76       49.23      8.73 o 
 -11   2   5        0.01        2.88      4.09 o 
 -10   2   5       76.56       89.88      8.75 o 
  -9   2   5       14.61       13.90      3.51 o 
  -8   2   5      182.36      187.72      8.21 o 
  -7   2   5        0.11        2.15      1.61 o 
  -6   2   5      283.48      278.22      7.27 o 
  -5   2   5       98.18      104.54      2.33 o 
  -4   2   5      166.18      147.49      2.33 o 
  -3   2   5      183.26      178.63      2.42 o 
  -2   2   5     6733.72     7076.33     55.55 o 
  -1   2   5       21.99       29.99      0.91 o 
   0   2   5     1182.11     1087.09      8.17 o 
   1   2   5      559.46      548.84      5.21 o 
   2   2   5     1309.00     1479.29     15.37 o 
   3   2   5      173.45      140.40      2.29 o 
   4   2   5      707.98      745.07      7.04 o 
   5   2   5        2.86        1.63      0.86 o 
   6   2   5        8.74        9.57      1.32 o 
   7   2   5       57.17       62.33      3.12 o 
   8   2   5       45.34       42.23      3.01 o 
   9   2   5       83.17       91.86      5.71 o 
  10   2   5       84.51       74.90      4.73 o 
  11   2   5       66.92       66.60      6.63 o 
 -11   3   5       69.70       74.19      9.14 o 
 -10   3   5       21.73       20.89      4.45 o 
  -9   3   5       55.32       52.52      6.27 o 
  -8   3   5      120.54      122.88      6.00 o 
  -7   3   5      339.67      334.51      8.90 o 
  -6   3   5       56.27       59.10      4.11 o 
  -5   3   5      679.66      696.78     10.27 o 
  -4   3   5       10.82        8.78      1.12 o 
  -3   3   5      816.42      826.30      9.28 o 
  -2   3   5      524.04      525.97      5.03 o 
  -1   3   5     1117.11     1096.54      9.36 o 
   0   3   5      380.72      358.90      3.75 o 
   1   3   5      217.25      233.19      2.56 o 
   2   3   5     5222.00     5294.53     36.44 o 
   3   3   5      312.06      306.47      5.33 o 
   4   3   5       28.86       23.15      1.19 o 
   5   3   5      600.70      588.74      9.08 o 
   6   3   5        5.26        2.74      1.28 o 
   7   3   5       17.93       21.95      2.95 o 
   8   3   5      125.35      115.62      5.98 o 
   9   3   5      237.60      231.93      8.83 o 
  10   3   5      242.83      241.65      9.26 o 
  11   3   5       27.46       18.56      4.67 o 
 -11   4   5       10.29       19.95      8.44 o 
 -10   4   5       19.28       17.78      4.35 o 
  -9   4   5       22.21       19.77      3.61 o 
  -8   4   5        9.04       11.51      2.70 o 
  -7   4   5       33.16       43.93      3.87 o 
  -6   4   5      842.92      783.11     12.01 o 
  -5   4   5      186.27      167.86      4.10 o 
  -4   4   5      470.00      475.71      6.35 o 
  -3   4   5       19.82       15.29      0.83 o 
  -2   4   5      178.77      144.95      2.09 o 
  -1   4   5      325.88      300.71      3.17 o 
   0   4   5      297.97      274.80      3.01 o 
   1   4   5        0.13        0.63      0.39 o 
   2   4   5      462.13      451.73      4.13 o 
   3   4   5        2.01        2.74      0.80 o 
   4   4   5        5.73        5.49      0.99 o 
   5   4   5      250.29      217.34      4.72 o 
   6   4   5        2.98       -0.41      1.52 o 
   7   4   5       33.61       33.47      5.39 o 
   8   4   5      191.90      181.27      6.42 o 
   9   4   5       17.37       14.39      3.22 o 
  10   4   5       98.37      100.56      8.18 o 
  11   4   5       40.52       42.63      6.29 o 
 -11   5   5       13.83       13.04      7.04 o 
 -10   5   5        0.74        6.22      4.71 o 
  -9   5   5      636.72      635.10     15.11 o 
  -8   5   5        9.27        6.48      2.02 o 
  -7   5   5       70.80       73.50      4.22 o 
  -6   5   5       19.31       21.30      2.29 o 
  -5   5   5       98.71      101.34      3.67 o 
  -4   5   5      292.11      307.07      5.61 o 
  -3   5   5      590.79      599.80      6.68 o 
  -2   5   5      449.24      429.64      5.75 o 
  -1   5   5      449.75      444.18      4.07 o 
   0   5   5      763.67      789.69      6.53 o 
   1   5   5      937.76      892.44      7.74 o 
   2   5   5      145.87      121.76      1.84 o 
   3   5   5      162.56      143.95      3.73 o 
   4   5   5       86.87       90.47      4.19 o 
   5   5   5      970.60      846.96     11.74 o 
   6   5   5      334.91      295.30      9.88 o 
   7   5   5      157.71      141.99      5.65 o 
   8   5   5        0.17        1.49      2.03 o 
   9   5   5       14.91       11.16      3.32 o 
  10   5   5        1.38        6.78      3.90 o 
  11   5   5       28.12       32.83     13.32 o 
 -11   6   5      116.07      108.27     11.25 o 
 -10   6   5        4.29        4.03      3.53 o 
  -9   6   5        0.05        2.60      2.51 o 
  -8   6   5      216.73      223.07      6.76 o 
  -7   6   5       21.67       19.65      2.53 o 
  -6   6   5       62.20       70.26      3.63 o 
  -5   6   5      556.97      569.19      9.02 o 
  -4   6   5     1628.00     1601.80     17.26 o 
  -3   6   5     1389.19     1378.62     14.18 o 
  -2   6   5      129.99      118.43      2.47 o 
  -1   6   5        0.66       -0.11      0.47 o 
   0   6   5     1039.69     1025.27      9.17 o 
   1   6   5        7.54       11.14      0.93 o 
   2   6   5     1850.15     1767.67     14.26 o 
   3   6   5     1287.65     1257.01     12.98 o 
   4   6   5       10.95       16.97      1.62 o 
   5   6   5      310.01      312.53      6.40 o 
   6   6   5      621.84      616.05     10.14 o 
   7   6   5       97.61      104.10      4.26 o 
   8   6   5      103.43       94.00      6.39 o 
   9   6   5       86.78       99.42      6.92 o 
  10   6   5      176.55      193.34      9.26 o 
 -10   7   5       10.65       11.60      3.35 o 
  -9   7   5      203.64      209.77      8.00 o 
  -8   7   5       39.07       31.05      6.02 o 
  -7   7   5      350.77      354.32     11.47 o 
  -6   7   5      375.04      364.33      8.21 o 
  -5   7   5       18.88       21.13      2.34 o 
  -4   7   5      935.43      875.67     12.04 o 
  -3   7   5      233.80      233.95      8.97 o 
  -2   7   5       27.97       25.76      2.00 o 
  -1   7   5       10.35       11.43      1.18 o 
   0   7   5     1319.75     1306.27     12.00 o 
   1   7   5       48.20       48.01      2.39 o 
   2   7   5       69.99       59.35      2.28 o 
   3   7   5      199.53      188.91      3.82 o 
   4   7   5        2.07        3.95      1.29 o 
   5   7   5       19.78       20.56      2.22 o 
   6   7   5       21.28       19.09      2.34 o 
   7   7   5      140.51      136.76      6.86 o 
   8   7   5      202.12      207.01      9.44 o 
   9   7   5      160.15      178.51      6.97 o 
  10   7   5        2.60        6.42      3.89 o 
 -10   8   5       13.29       24.82      9.20 o 
  -9   8   5       99.71      103.90      9.90 o 
  -8   8   5       16.18       15.90      3.19 o 
  -7   8   5       37.72       33.53      3.71 o 
  -6   8   5      140.51      148.20      5.99 o 
  -5   8   5      268.19      263.05      7.53 o 
  -4   8   5       35.61       38.82      4.40 o 
  -3   8   5       36.75       35.14      2.88 o 
  -2   8   5       28.71       29.58      2.12 o 
  -1   8   5        6.92        2.33      1.16 o 
   0   8   5      160.06      138.98      5.92 o 
   1   8   5        5.32        3.33      1.39 o 
   2   8   5      128.99      126.19      4.26 o 
   3   8   5       18.74        9.84      2.02 o 
   4   8   5       12.20        8.85      1.66 o 
   5   8   5       68.73       70.09      3.41 o 
   6   8   5        2.93        2.69      2.02 o 
   7   8   5        0.02        3.00      2.11 o 
   8   8   5      212.84      236.05      7.69 o 
   9   8   5      103.64      110.61      6.13 o 
  -9   9   5      198.95      218.35     25.31 o 
  -8   9   5       35.27       30.59      4.72 o 
  -7   9   5        1.95        1.59      2.56 o 
  -6   9   5       23.54       17.69      3.68 o 
  -5   9   5       15.55       17.24      3.31 o 
  -4   9   5      162.02      156.47      5.84 o 
  -3   9   5        3.63        4.38      1.65 o 
  -2   9   5       79.37       84.07      3.70 o 
  -1   9   5      488.02      445.04     10.09 o 
   0   9   5       13.04        3.27      1.56 o 
   1   9   5        6.25        7.96      1.77 o 
   2   9   5      278.01      253.81      8.11 o 
   3   9   5       77.63       68.69      3.40 o 
   4   9   5        0.26        0.34      1.45 o 
   5   9   5      604.69      620.38     10.92 o 
   6   9   5       85.46       93.34      6.76 o 
   7   9   5        1.14       -0.03      2.11 o 
   8   9   5        2.83        2.06      2.57 o 
   9   9   5       35.15       41.67      6.36 o 
  -8  10   5        2.06       -3.96      5.67 o 
  -7  10   5       48.60       43.50      5.25 o 
  -6  10   5       25.74       19.95      3.97 o 
  -5  10   5       18.69       18.54      3.59 o 
  -4  10   5        5.80        1.46      2.22 o 
  -3  10   5       36.54       38.62      4.10 o 
  -2  10   5       45.02       49.74      4.03 o 
  -1  10   5        8.48        3.20      1.75 o 
   0  10   5       20.77       22.68      2.63 o 
   1  10   5       49.35       40.67      3.22 o 
   2  10   5        2.08        3.61      1.67 o 
   3  10   5        7.47        7.37      1.89 o 
   4  10   5       14.35       11.01      2.41 o 
   5  10   5        7.39        7.82      2.38 o 
   6  10   5        6.67        7.03      2.43 o 
   7  10   5       50.76       51.46      4.17 o 
   8  10   5        2.45       -1.28      2.81 o 
  -8  11   5       16.05        9.99      9.08 o 
  -7  11   5        2.41        7.68      3.19 o 
  -6  11   5        4.61        4.41      2.94 o 
  -5  11   5       16.30       13.44      3.20 o 
  -4  11   5       11.31       10.45      2.99 o 
  -3  11   5      299.55      332.28     19.24 o 
  -2  11   5        0.41        1.57      2.70 o 
  -1  11   5      133.21      121.64      6.00 o 
   0  11   5        0.26        2.32      2.18 o 
   1  11   5       11.99       11.41      2.28 o 
   2  11   5        6.03       10.97      2.46 o 
   3  11   5      117.25      111.72      4.68 o 
   4  11   5        0.82        2.54      2.04 o 
   5  11   5        6.50        4.28      2.51 o 
   6  11   5       58.20       54.64      4.59 o 
   7  11   5        3.30       -3.17      4.19 o 
  -7  12   5        0.01        1.93      5.04 o 
  -6  12   5        1.79       -0.46      2.99 o 
  -5  12   5        1.22        2.98      4.31 o 
  -4  12   5        1.11        2.73      3.20 o 
  -3  12   5        9.13        9.81      3.83 o 
  -2  12   5       22.54       24.52      5.66 o 
  -1  12   5       53.95       52.96      5.64 o 
   0  12   5       27.31       25.36      4.27 o 
   1  12   5       43.75       47.17      4.13 o 
   2  12   5      102.60       99.76      6.21 o 
   3  12   5       24.33       20.07      3.64 o 
   4  12   5        0.00        4.60      2.92 o 
   5  12   5        0.47        4.09      2.67 o 
   6  12   5       24.72       32.05      5.09 o 
  -5  13   5       51.23       48.81      7.11 o 
  -4  13   5        2.74        1.63      3.98 o 
  -3  13   5        0.45        3.03      3.80 o 
  -2  13   5       42.13       41.72      7.36 o 
  -1  13   5       50.40       57.39      7.90 o 
   0  13   5        1.39        5.65      3.46 o 
   1  13   5       38.42       49.53      7.08 o 
   2  13   5        1.18        2.88      3.28 o 
   3  13   5        9.71       12.22      3.57 o 
   4  13   5        9.27        4.27      3.41 o 
   5  13   5        4.30        4.57      4.05 o 
  -3  14   5       16.97        8.42      5.45 o 
  -2  14   5        2.49        8.25      5.05 o 
  -1  14   5       23.39       15.76      6.14 o 
   0  14   5        7.56       14.43      7.41 o 
   1  14   5        3.76        9.95      4.83 o 
   2  14   5       10.55        9.85      4.91 o 
   3  14   5       35.51       41.50      6.29 o 
 -12   0   6      230.66      245.55     20.47 o 
 -11   0   6        0.11        6.10      6.17 o 
 -10   0   6      190.49      182.96     16.03 o 
  -9   0   6      665.69      693.18     31.13 o 
  -8   0   6      203.21      190.07     14.25 o 
  -7   0   6       45.41       37.76      5.43 o 
  -6   0   6      145.93      150.72      7.26 o 
  -5   0   6      831.80      813.77     18.53 o 
  -4   0   6      198.54      162.40      3.40 o 
  -3   0   6     5485.97     5591.73     55.01 o 
  -2   0   6      207.02      239.07      3.11 o 
  -1   0   6      191.34      178.95      2.88 o 
   0   0   6     1618.91     1623.56     16.48 o 
   1   0   6       62.91       38.14      1.08 o 
   2   0   6      187.91      185.95      2.72 o 
   3   0   6       29.53       28.86      3.77 o 
   4   0   6       47.52       30.00      2.78 o 
   5   0   6     5816.02     5694.28     80.30 o 
   6   0   6     1176.61     1112.51     21.37 o 
   7   0   6      661.33      608.87     14.96 o 
   8   0   6      115.48      113.49      6.74 o 
   9   0   6      248.96      259.64      8.93 o 
  10   0   6       53.84       44.19      6.51 o 
  11   0   6      198.09      205.59      9.16 o 
 -12   1   6      108.95      113.75     10.85 o 
 -11   1   6        4.63        8.64      5.28 o 
 -10   1   6      189.81      170.41     11.25 o 
  -9   1   6      156.45      150.10      9.92 o 
  -8   1   6      288.51      298.27     10.16 o 
  -7   1   6      649.44      627.11     15.36 o 
  -6   1   6      600.53      592.07     11.26 o 
  -5   1   6      130.91      136.60      3.09 o 
  -4   1   6      826.38      825.04      6.96 o 
  -3   1   6        0.22        2.11      0.43 o 
  -2   1   6      129.53       94.22      2.04 o 
  -1   1   6      552.90      577.47      4.78 o 
   0   1   6     2838.07     2715.98     20.52 o 
   1   1   6      258.95      259.06      3.08 o 
   2   1   6     3082.98     2994.97     19.87 o 
   3   1   6     1197.18     1227.17     10.53 o 
   4   1   6      189.21      175.65      3.56 o 
   5   1   6      546.21      537.27      7.47 o 
   6   1   6      453.09      442.27      6.91 o 
   7   1   6       97.72      100.54      3.96 o 
   8   1   6      365.23      377.98      7.76 o 
   9   1   6       33.32       34.03      3.08 o 
  10   1   6       13.76       11.51      2.54 o 
  11   1   6       34.56       39.12      3.56 o 
 -11   2   6       93.71      100.41     16.55 o 
 -10   2   6        8.47        6.23      4.06 o 
  -9   2   6      171.20      167.26     16.99 o 
  -8   2   6       19.22       14.40      3.37 o 
  -7   2   6      398.31      418.41     12.93 o 
  -6   2   6        0.11        4.14      1.54 o 
  -5   2   6      713.79      705.71      8.82 o 
  -4   2   6      441.44      496.80      4.56 o 
  -3   2   6     1324.70     1330.73     10.84 o 
  -2   2   6     1122.64     1110.45      9.56 o 
  -1   2   6      210.99      202.46      2.58 o 
   0   2   6       81.20       80.92      2.17 o 
   1   2   6      264.92      305.46      3.28 o 
   2   2   6     2187.26     2274.49     17.15 o 
   3   2   6      709.73      706.48      6.86 o 
   4   2   6       45.72       57.60      1.47 o 
   5   2   6       26.96       25.48      2.15 o 
   6   2   6       27.26       29.73      2.36 o 
   7   2   6      429.43      426.39      7.86 o 
   8   2   6       34.75       35.11      2.87 o 
   9   2   6      256.89      239.79      6.49 o 
  10   2   6      124.05      128.44      5.93 o 
  11   2   6      110.31      120.83      6.74 o 
 -11   3   6       12.20       11.20      5.24 o 
 -10   3   6       38.69       36.77     12.91 o 
  -9   3   6       94.33      100.39      7.15 o 
  -8   3   6      342.31      351.12      9.79 o 
  -7   3   6       11.49        9.19      2.74 o 
  -6   3   6      310.83      299.34      6.57 o 
  -5   3   6      102.56       94.45      3.01 o 
  -4   3   6       45.09       63.16      1.96 o 
  -3   3   6      785.13      817.74      6.99 o 
  -2   3   6      875.77      852.27      7.19 o 
  -1   3   6      183.98      202.07      2.88 o 
   0   3   6     2990.32     2902.78     20.47 o 
   1   3   6      699.05      650.03      6.58 o 
   2   3   6      740.83      757.48      6.68 o 
   3   3   6      417.94      451.21      6.72 o 
   4   3   6      604.09      591.50      7.09 o 
   5   3   6        3.20        4.17      1.39 o 
   6   3   6       87.44      105.08      3.62 o 
   7   3   6       40.09       31.36      2.49 o 
   8   3   6       26.30       28.61      3.18 o 
   9   3   6        8.66        5.88      2.76 o 
  10   3   6       37.41       26.21      4.14 o 
  11   3   6        9.18        9.14      4.52 o 
 -11   4   6       43.63       47.49      7.98 o 
 -10   4   6        4.81        5.81      3.56 o 
  -9   4   6       10.35        8.11      3.43 o 
  -8   4   6       15.72       12.73      2.84 o 
  -7   4   6      210.31      199.15      5.52 o 
  -6   4   6       23.65       21.71      1.98 o 
  -5   4   6      603.35      561.68      9.29 o 
  -4   4   6       84.66       88.48      2.44 o 
  -3   4   6       31.75       22.59      1.05 o 
  -2   4   6      192.00      176.34      2.40 o 
  -1   4   6      528.45      517.49      4.62 o 
   0   4   6      686.33      639.61      5.68 o 
   1   4   6        3.31        3.02      0.63 o 
   2   4   6      363.25      397.15      4.12 o 
   3   4   6      207.54      188.85      3.24 o 
   4   4   6      360.92      339.52      5.44 o 
   5   4   6       75.18      104.20      3.34 o 
   6   4   6      197.51      165.56      5.51 o 
   7   4   6       40.26       31.96      3.24 o 
   8   4   6        3.80        4.67      2.26 o 
   9   4   6        4.48        2.63      2.52 o 
  10   4   6       29.92       39.82      5.83 o 
  11   4   6        5.83        2.01      4.73 o 
 -11   5   6        0.41        3.60      7.23 o 
 -10   5   6        0.55        5.86      3.81 o 
  -9   5   6       28.50       35.47      4.38 o 
  -8   5   6      125.11      121.48      5.06 o 
  -7   5   6       86.49       81.27      4.37 o 
  -6   5   6      313.57      300.16      6.32 o 
  -5   5   6       22.46       13.04      2.03 o 
  -4   5   6      147.68      128.11      3.29 o 
  -3   5   6       64.60       70.63      2.04 o 
  -2   5   6       19.23       26.93      1.15 o 
  -1   5   6      660.21      712.13      5.70 o 
   0   5   6       78.42       90.69      1.71 o 
   1   5   6       22.57       27.53      1.06 o 
   2   5   6      273.18      254.34      3.12 o 
   3   5   6       25.53       24.05      1.53 o 
   4   5   6      151.61      144.96      4.10 o 
   5   5   6      155.10      147.24      4.15 o 
   6   5   6       35.49       41.54      2.66 o 
   7   5   6        1.56        0.96      1.87 o 
   8   5   6        5.79        4.28      2.20 o 
   9   5   6       58.83       64.80      7.05 o 
  10   5   6       86.52       94.68      8.27 o 
 -11   6   6        7.61       11.45      5.75 o 
 -10   6   6      101.15      108.34     10.65 o 
  -9   6   6        6.81        5.78      2.40 o 
  -8   6   6       77.18       77.54      4.42 o 
  -7   6   6       39.15       40.40      3.25 o 
  -6   6   6       17.02       12.60      2.03 o 
  -5   6   6       17.08       20.50      2.11 o 
  -4   6   6      143.13      139.16      3.91 o 
  -3   6   6      120.49      138.15      2.94 o 
  -2   6   6       38.74       37.46      1.44 o 
  -1   6   6       22.91       19.59      1.04 o 
   0   6   6      628.86      614.20      6.27 o 
   1   6   6       96.86       96.96      1.98 o 
   2   6   6       91.18       79.24      2.44 o 
   3   6   6     1452.49     1402.51     14.52 o 
   4   6   6        8.22       10.67      1.46 o 
   5   6   6       47.99       47.80      2.80 o 
   6   6   6       38.43       39.83      2.86 o 
   7   6   6       15.06       18.68      2.43 o 
   8   6   6        0.00        2.53      1.88 o 
   9   6   6        1.28        3.35      2.85 o 
  10   6   6        1.16        6.04      3.91 o 
 -10   7   6       16.70       13.75      3.57 o 
  -9   7   6      120.45      129.24      7.31 o 
  -8   7   6        6.59        8.93      2.47 o 
  -7   7   6       15.43       20.74      2.83 o 
  -6   7   6      133.61      131.90      5.03 o 
  -5   7   6        6.38        7.33      1.78 o 
  -4   7   6        7.63        7.99      1.51 o 
  -3   7   6       61.19       64.50      2.87 o 
  -2   7   6       13.99       19.38      1.74 o 
  -1   7   6       51.09       46.55      2.27 o 
   0   7   6       44.87       40.19      2.22 o 
   1   7   6      260.38      240.23      4.60 o 
   2   7   6      174.48      178.22      3.55 o 
   3   7   6      114.52      106.77      2.88 o 
   4   7   6       61.14       51.36      2.69 o 
   5   7   6       67.98       61.96      3.08 o 
   6   7   6       64.16       77.33      3.84 o 
   7   7   6        8.01       13.36      2.35 o 
   8   7   6       68.09       67.05      6.29 o 
   9   7   6        0.23        3.21      2.48 o 
  10   7   6       67.85       70.87      8.19 o 
 -10   8   6        9.33        6.93      5.10 o 
  -9   8   6      119.35      116.70      6.59 o 
  -8   8   6       10.61       12.95      3.47 o 
  -7   8   6      477.44      512.83     12.55 o 
  -6   8   6       97.81       90.72      4.49 o 
  -5   8   6       26.11       27.40      3.11 o 
  -4   8   6      236.54      219.99      6.39 o 
  -3   8   6      244.84      236.71      5.94 o 
  -2   8   6      577.57      572.70      9.77 o 
  -1   8   6      380.93      376.05      8.87 o 
   0   8   6      815.02      728.68     11.74 o 
   1   8   6      631.34      597.76     10.34 o 
   2   8   6        0.02        2.14      1.32 o 
   3   8   6       22.78       21.27      2.05 o 
   4   8   6       33.77       32.76      2.43 o 
   5   8   6      155.01      156.78      4.67 o 
   6   8   6        1.62        3.51      1.74 o 
   7   8   6       17.83       12.29      3.19 o 
   8   8   6       51.31       43.79      5.56 o 
   9   8   6        1.21       -0.34      3.03 o 
  -9   9   6       12.83       10.86      5.46 o 
  -8   9   6       36.73       28.47      4.75 o 
  -7   9   6        0.59       -1.17      2.50 o 
  -6   9   6       53.68       52.75      4.96 o 
  -5   9   6      108.87      104.70      5.31 o 
  -4   9   6      121.78      133.71      5.56 o 
  -3   9   6        7.04        6.22      1.92 o 
  -2   9   6      303.78      299.77      6.79 o 
  -1   9   6        2.56        3.93      1.84 o 
   0   9   6      192.78      186.48      5.53 o 
   1   9   6        1.45        2.52      1.54 o 
   2   9   6       10.87       11.77      2.07 o 
   3   9   6        2.49        2.06      1.51 o 
   4   9   6      171.38      177.43      4.86 o 
   5   9   6       13.60       18.64      2.35 o 
   6   9   6       35.93       31.16      3.22 o 
   7   9   6        3.99        3.52      2.27 o 
   8   9   6      108.94      105.58      6.02 o 
   9   9   6        2.91        4.18      5.31 o 
  -8  10   6        3.24        7.05      4.75 o 
  -7  10   6        3.63        0.11      2.85 o 
  -6  10   6       16.72       14.52      4.22 o 
  -5  10   6       97.71       94.42      6.16 o 
  -4  10   6       78.22       83.52      5.44 o 
  -3  10   6      144.10      142.90      6.27 o 
  -2  10   6      197.76      192.61      7.04 o 
  -1  10   6      116.97      103.16      5.44 o 
   0  10   6       45.84       40.79      4.65 o 
   1  10   6       13.19       13.73      2.30 o 
   2  10   6        0.61        6.51      3.48 o 
   3  10   6      189.14      184.86      5.40 o 
   4  10   6       92.42       92.92      4.39 o 
   5  10   6      104.53      117.52      5.46 o 
   6  10   6      112.02      104.71      5.07 o 
   7  10   6       31.09       29.09      4.99 o 
   8  10   6        2.91        1.37      2.77 o 
  -7  11   6       14.45       12.87      3.87 o 
  -6  11   6       21.54       25.10      4.47 o 
  -5  11   6        0.17        0.43      4.08 o 
  -4  11   6       49.68       48.22      4.83 o 
  -3  11   6        2.33        5.33      3.28 o 
  -2  11   6       99.37       97.27      6.75 o 
  -1  11   6        9.42        4.54      2.44 o 
   0  11   6      191.18      195.64      7.32 o 
   1  11   6        7.49        5.38      2.11 o 
   2  11   6      122.33      130.13      5.67 o 
   3  11   6       28.83       36.34      3.68 o 
   4  11   6       22.24       25.52      3.44 o 
   5  11   6        6.95        6.44      2.66 o 
   6  11   6       99.22      108.96      5.78 o 
   7  11   6       22.24       25.81      4.55 o 
  -6  12   6       48.43       53.12      6.63 o 
  -5  12   6       34.99       46.58      6.51 o 
  -4  12   6        3.22        3.94      3.68 o 
  -3  12   6       52.66       39.11      5.68 o 
  -2  12   6       26.24       22.00      8.11 o 
  -1  12   6      180.27      201.17      9.26 o 
   0  12   6       72.24       76.31      7.43 o 
   1  12   6       47.47       48.20      4.73 o 
   2  12   6       66.97       64.44      4.64 o 
   3  12   6       56.37       54.71      5.16 o 
   4  12   6       10.89        7.75      3.09 o 
   5  12   6        6.12        3.75      2.43 o 
   6  12   6      102.79      118.87      8.22 o 
  -5  13   6       44.16       47.07      8.51 o 
  -4  13   6       22.62       28.88      5.97 o 
  -3  13   6       24.68       23.42      8.29 o 
  -2  13   6        8.71       10.49      5.16 o 
  -1  13   6      212.51      254.52     30.15 o 
   0  13   6       86.27      101.85      7.62 o 
   1  13   6        0.48        4.37      3.48 o 
   2  13   6       81.30       71.03      6.66 o 
   3  13   6       39.31       35.09      4.95 o 
   4  13   6        7.84        8.19      3.53 o 
   5  13   6        5.19        7.89      8.55 o 
  -3  14   6       59.15       74.34     14.11 o 
  -2  14   6       41.68       43.24      7.90 o 
  -1  14   6       32.20       25.23      6.48 o 
   0  14   6        5.34        8.14      4.82 o 
   1  14   6        3.40        7.65      4.96 o 
   2  14   6       21.62       27.23     10.92 o 
 -11   1   7       23.48       13.97      7.17 o 
 -10   1   7       94.37       96.44      9.25 o 
  -9   1   7       37.95       27.80      5.32 o 
  -8   1   7        0.57        1.75      2.68 o 
  -7   1   7      659.86      652.05     16.87 o 
  -6   1   7     1013.45     1005.11     19.37 o 
  -5   1   7       88.50       91.11      2.38 o 
  -4   1   7      169.30      184.45      2.51 o 
  -3   1   7     2479.80     2601.81     18.89 o 
  -2   1   7     1134.62     1156.08      7.74 o 
  -1   1   7      481.39      495.99      4.46 o 
   0   1   7      180.31      159.51      2.04 o 
   1   1   7      289.49      306.00      2.82 o 
   2   1   7        7.77        6.49      0.57 o 
   3   1   7       18.73       12.79      0.78 o 
   4   1   7      393.32      395.99      4.82 o 
   5   1   7      587.10      554.62      8.93 o 
   6   1   7        1.58        2.08      1.17 o 
   7   1   7       55.21       60.16      3.25 o 
   8   1   7        0.03       -0.35      1.33 o 
   9   1   7      293.04      301.69      7.39 o 
  10   1   7        0.08       -0.68      1.72 o 
  11   1   7        5.52        3.92      2.23 o 
 -11   2   7       71.25       52.57     11.49 o 
 -10   2   7      159.66      155.76     11.45 o 
  -9   2   7        0.05        3.31      3.36 o 
  -8   2   7        0.42        0.72      2.18 o 
  -7   2   7        9.58        9.27      2.59 o 
  -6   2   7      279.52      305.77      6.12 o 
  -5   2   7     1046.51     1055.70     11.17 o 
  -4   2   7      172.47      178.06      3.27 o 
  -3   2   7      239.26      228.27      3.06 o 
  -2   2   7       12.05       11.19      0.60 o 
  -1   2   7      108.87      104.30      1.62 o 
   0   2   7      893.94      932.58      7.67 o 
   1   2   7     2373.22     2338.98     17.68 o 
   2   2   7        1.55        1.61      0.56 o 
   3   2   7      154.22      169.56      2.09 o 
   4   2   7      269.86      269.20      3.92 o 
   5   2   7       17.22       18.74      1.65 o 
   6   2   7       81.66       75.51      3.01 o 
   7   2   7       49.80       48.10      2.99 o 
   8   2   7       11.62       10.05      2.04 o 
   9   2   7       83.21       77.84      4.24 o 
  10   2   7       13.49       15.77      3.22 o 
  11   2   7        8.47        7.05      2.76 o 
 -11   3   7       94.18      100.79     10.21 o 
 -10   3   7      136.66      118.69     10.28 o 
  -9   3   7       10.36        8.44      3.40 o 
  -8   3   7      111.11      107.47      8.91 o 
  -7   3   7       17.73       16.06      2.65 o 
  -6   3   7        0.25        3.42      1.35 o 
  -5   3   7       71.45       60.07      2.43 o 
  -4   3   7      723.06      711.50      7.74 o 
  -3   3   7      100.42       95.28      1.70 o 
  -2   3   7      145.52      141.63      2.18 o 
  -1   3   7      438.56      392.35      4.00 o 
   0   3   7     1608.81     1592.62     12.41 o 
   1   3   7      464.34      428.72      3.88 o 
   2   3   7      311.29      276.29      3.39 o 
   3   3   7        3.91       10.80      0.77 o 
   4   3   7       16.96       11.28      1.62 o 
   5   3   7      306.47      289.47      5.09 o 
   6   3   7       46.85       47.51      2.74 o 
   7   3   7       16.14       20.62      2.16 o 
   8   3   7        0.04        0.26      1.99 o 
   9   3   7       33.24       31.73      4.28 o 
  10   3   7       53.86       61.99      5.60 o 
  11   3   7       30.08       31.92      5.61 o 
 -11   4   7       30.12       33.33      7.05 o 
 -10   4   7       22.24       14.59     12.11 o 
  -9   4   7      213.62      205.41     10.38 o 
  -8   4   7      136.46      130.89      6.54 o 
  -7   4   7      204.64      210.09      7.44 o 
  -6   4   7        1.33        1.28      1.21 o 
  -5   4   7      222.81      216.27      4.87 o 
  -4   4   7       32.52       28.99      1.61 o 
  -3   4   7      827.47      827.79      7.42 o 
  -2   4   7        2.71        1.83      0.55 o 
  -1   4   7     4883.84     4865.36     32.34 o 
   0   4   7      216.58      226.71      2.57 o 
   1   4   7      267.94      239.55      2.74 o 
   2   4   7      107.48      122.80      2.11 o 
   3   4   7      197.60      179.74      3.24 o 
   4   4   7      664.96      678.77      7.53 o 
   5   4   7      384.07      344.72      8.03 o 
   6   4   7       20.57       18.11      1.87 o 
   7   4   7      495.87      448.34      9.96 o 
   8   4   7       52.07       53.00      5.03 o 
   9   4   7       93.10       94.56      6.25 o 
  10   4   7       42.77       37.15      4.83 o 
  11   4   7       72.61       67.70      9.25 o 
 -11   5   7       12.14       15.61      8.86 o 
 -10   5   7       54.98       52.49      6.38 o 
  -9   5   7       13.51       14.20      4.14 o 
  -8   5   7      165.33      173.90      5.85 o 
  -7   5   7       77.36       85.07      4.13 o 
  -6   5   7      250.87      244.95      8.16 o 
  -5   5   7       62.10       54.24      2.50 o 
  -4   5   7      517.23      504.37      7.39 o 
  -3   5   7      311.10      328.85      5.56 o 
  -2   5   7       18.72       14.34      1.04 o 
  -1   5   7        0.05        0.82      0.52 o 
   0   5   7      457.15      428.07      4.24 o 
   1   5   7      965.57      950.42      8.24 o 
   2   5   7     1183.05     1142.27      9.84 o 
   3   5   7      660.83      621.60      7.78 o 
   4   5   7      291.89      305.28      5.11 o 
   5   5   7        0.23        1.37      1.23 o 
   6   5   7        9.43        9.87      1.87 o 
   7   5   7       55.10       54.65      3.42 o 
   8   5   7      103.22      111.79      5.67 o 
   9   5   7       50.25       47.03      5.29 o 
  10   5   7      139.02      164.55     10.31 o 
 -10   6   7       28.27       20.61      4.35 o 
  -9   6   7      195.18      200.06      6.97 o 
  -8   6   7      227.23      221.92      7.20 o 
  -7   6   7      365.34      368.34      8.53 o 
  -6   6   7      312.42      299.98      7.24 o 
  -5   6   7        5.80        3.85      1.45 o 
  -4   6   7      172.63      171.76      4.47 o 
  -3   6   7      901.15      847.53     10.49 o 
  -2   6   7       45.47       49.13      1.89 o 
  -1   6   7       13.50        9.19      0.96 o 
   0   6   7        0.65        1.52      0.87 o 
   1   6   7        0.95        1.16      0.64 o 
   2   6   7      819.26      765.33      8.03 o 
   3   6   7       17.32       17.00      1.67 o 
   4   6   7      166.91      152.86      3.69 o 
   5   6   7      111.86       89.26      3.42 o 
   6   6   7      368.05      340.43      7.23 o 
   7   6   7       15.71       18.92      2.41 o 
   8   6   7      309.80      315.59      8.85 o 
   9   6   7       13.41        9.20      3.88 o 
  10   6   7       12.22        7.93      4.34 o 
 -10   7   7       22.55       17.65      7.04 o 
  -9   7   7       53.87       58.19      5.10 o 
  -8   7   7       26.61       25.69      3.45 o 
  -7   7   7      104.05      103.82      5.92 o 
  -6   7   7      354.35      367.24      8.43 o 
  -5   7   7      289.08      284.44      6.33 o 
  -4   7   7        0.07       -0.07      1.18 o 
  -3   7   7     1491.18     1494.28     17.78 o 
  -2   7   7      703.96      670.89      9.77 o 
  -1   7   7      253.02      263.77      6.83 o 
   0   7   7      245.07      226.67      4.74 o 
   1   7   7      279.07      269.21      4.61 o 
   2   7   7     1489.18     1430.44     17.05 o 
   3   7   7      563.01      561.47      9.08 o 
   4   7   7      497.51      494.57      7.99 o 
   5   7   7        6.39        5.87      1.60 o 
   6   7   7      184.87      166.48      4.85 o 
   7   7   7       15.54       21.18      2.91 o 
   8   7   7      255.03      263.52      7.95 o 
   9   7   7       21.05       17.82      3.27 o 
  10   7   7        2.50        5.35      6.59 o 
 -10   8   7        0.70       -1.37      6.17 o 
  -9   8   7       75.36       74.44      5.56 o 
  -8   8   7        9.00        5.99      3.48 o 
  -7   8   7      161.06      159.69      6.08 o 
  -6   8   7       37.62       34.60      3.19 o 
  -5   8   7      166.48      171.11      6.72 o 
  -4   8   7       89.33       88.70      4.31 o 
  -3   8   7      110.01      110.04      4.26 o 
  -2   8   7        3.42        1.90      1.47 o 
  -1   8   7      377.02      354.76     10.24 o 
   0   8   7       43.85       37.05      2.79 o 
   1   8   7       51.75       48.92      2.83 o 
   2   8   7      167.10      153.64      3.99 o 
   3   8   7      157.75      151.87      4.46 o 
   4   8   7       61.05       56.02      2.98 o 
   5   8   7      217.61      228.55      5.61 o 
   6   8   7      140.80      150.38      5.64 o 
   7   8   7      109.48      108.74      4.98 o 
   8   8   7       92.00      101.22      6.68 o 
   9   8   7        5.30        4.21      3.12 o 
  -9   9   7        1.10       -1.81      4.42 o 
  -8   9   7        3.55        4.06      3.29 o 
  -7   9   7       13.70        5.75      3.46 o 
  -6   9   7       38.09       38.33      4.70 o 
  -5   9   7       32.33       37.97      3.78 o 
  -4   9   7      158.33      154.65      5.97 o 
  -3   9   7       39.56       34.71      2.94 o 
  -2   9   7      612.68      580.30     12.49 o 
  -1   9   7       21.91       29.70      3.30 o 
   0   9   7        1.03        0.30      1.76 o 
   1   9   7      145.41      153.37      5.50 o 
   2   9   7       77.83       73.54      3.99 o 
   3   9   7       53.83       45.44      2.99 o 
   4   9   7       78.32       85.30      3.72 o 
   5   9   7        4.05        3.92      2.01 o 
   6   9   7        6.10        4.30      2.16 o 
   7   9   7        0.07        3.96      2.22 o 
   8   9   7        7.71        7.03      2.71 o 
  -8  10   7       11.99       19.75      7.32 o 
  -7  10   7        0.04       -0.88      2.74 o 
  -6  10   7       34.46       35.82      6.32 o 
  -5  10   7       47.07       53.83      5.08 o 
  -4  10   7        9.65        6.65      2.49 o 
  -3  10   7        3.25        1.98      2.26 o 
  -2  10   7        3.42        0.65      1.93 o 
  -1  10   7        3.63        2.94      2.98 o 
   0  10   7        0.36        1.91      1.98 o 
   1  10   7        1.62        0.86      1.49 o 
   2  10   7        2.72        6.53      2.08 o 
   3  10   7       37.60       49.29      3.33 o 
   4  10   7       23.26       19.78      4.53 o 
   5  10   7       30.50       34.61      3.61 o 
   6  10   7        3.76        4.15      2.29 o 
   7  10   7       13.78       11.69      2.84 o 
   8  10   7        0.35        0.40      3.17 o 
  -7  11   7       28.42       20.14      6.31 o 
  -6  11   7       37.36       39.19      4.92 o 
  -5  11   7        0.70        4.78      2.92 o 
  -4  11   7       68.74       74.34      8.62 o 
  -3  11   7       30.25       35.20      6.48 o 
  -2  11   7       52.79       53.28      4.61 o 
  -1  11   7       33.74       28.84      3.76 o 
   0  11   7       83.15       83.40      5.41 o 
   1  11   7        0.22        1.98      2.23 o 
   2  11   7       16.55       11.61      2.55 o 
   3  11   7       61.56       65.03      4.59 o 
   4  11   7        0.02        2.43      2.41 o 
   5  11   7        3.18        1.01      2.37 o 
   6  11   7       23.29       27.10      4.35 o 
   7  11   7       18.08       17.12      4.32 o 
  -6  12   7       39.34       36.05      4.73 o 
  -5  12   7        0.54        3.52      3.73 o 
  -4  12   7       10.39       11.88      4.37 o 
  -3  12   7        0.03        1.75      3.19 o 
  -2  12   7        0.70        3.49      3.94 o 
  -1  12   7        9.88        8.58      3.05 o 
   0  12   7        0.44        2.95      2.63 o 
   1  12   7        9.21        8.26      2.99 o 
   2  12   7        4.88        1.73      2.51 o 
   3  12   7       11.38       11.09      3.44 o 
   4  12   7        0.08       -1.98      2.64 o 
   5  12   7       58.58       57.14      4.63 o 
   6  12   7        6.96        8.92      3.65 o 
  -5  13   7       34.14       41.33      8.44 o 
  -4  13   7       68.96       71.76      7.91 o 
  -3  13   7       24.50       12.73      5.81 o 
  -2  13   7        4.21        3.03      4.28 o 
  -1  13   7        7.94        7.38      4.00 o 
   0  13   7      103.13      112.25      8.05 o 
   1  13   7        5.02        3.19      2.98 o 
   2  13   7        4.64        3.34      3.35 o 
   3  13   7        2.11        6.47      3.34 o 
   4  13   7       10.40       11.34      3.69 o 
  -2  14   7        3.62        3.98      5.14 o 
  -1  14   7       10.30        0.04      4.56 o 
   0  14   7      124.87      126.85     13.59 o 
   1  14   7       30.63       27.23      6.18 o 
   2  14   7        0.02       -0.38      4.45 o 
 -11   0   8       88.09      103.80     14.60 o 
 -10   0   8       83.23       68.11     11.74 o 
  -9   0   8      154.85      156.52     15.23 o 
  -8   0   8      612.26      616.79     28.15 o 
  -7   0   8      523.95      537.12     24.39 o 
  -6   0   8     1891.70     1913.20     56.33 o 
  -5   0   8      260.31      265.68      7.77 o 
  -4   0   8      926.20      917.12     11.19 o 
  -3   0   8      105.35      104.72      2.42 o 
  -2   0   8       87.13      128.71      2.35 o 
  -1   0   8     5284.43     5576.57     47.08 o 
   0   0   8       34.96       30.84      1.23 o 
   1   0   8      315.93      328.59      4.40 o 
   2   0   8        6.02        4.04      0.65 o 
   3   0   8      296.89      275.53      3.80 o 
   4   0   8       88.16       82.98      4.01 o 
   5   0   8      605.74      602.15     11.88 o 
   6   0   8       26.73       22.55      2.91 o 
   7   0   8        3.29        8.22      2.26 o 
   8   0   8      414.75      424.01     15.02 o 
   9   0   8        5.62        2.03      2.45 o 
  10   0   8      259.50      268.29      9.84 o 
  11   0   8        1.53        1.02      2.85 o 
 -11   1   8       59.13       63.06      8.55 o 
 -10   1   8      277.26      287.19     14.49 o 
  -9   1   8      116.91      118.81      9.57 o 
  -8   1   8        4.02        2.58      2.91 o 
  -7   1   8      161.13      155.25      9.01 o 
  -6   1   8      154.91      152.21      6.39 o 
  -5   1   8      333.17      325.12      6.91 o 
  -4   1   8        7.95        8.64      0.84 o 
  -3   1   8      870.10      825.49      6.78 o 
  -2   1   8      739.49      760.01      5.44 o 
  -1   1   8     4152.45     4027.58     24.43 o 
   0   1   8       26.51       31.85      0.87 o 
   1   1   8      278.91      230.58      2.18 o 
   2   1   8      767.18      785.45      6.03 o 
   3   1   8     1116.88     1081.92      7.54 o 
   4   1   8      343.55      325.06      4.56 o 
   5   1   8     1167.17     1124.68     12.77 o 
   6   1   8       18.56       14.52      1.87 o 
   7   1   8       73.25       73.89      3.62 o 
   8   1   8        0.35        1.13      1.52 o 
   9   1   8      245.06      246.67      6.33 o 
  10   1   8        2.11        2.99      1.97 o 
  11   1   8      164.59      161.89      5.99 o 
 -11   2   8       52.30       46.97      7.84 o 
 -10   2   8       13.19       13.00      4.89 o 
  -9   2   8        8.29       10.11      4.28 o 
  -8   2   8       91.28      103.14      8.52 o 
  -7   2   8       87.39      101.32      6.06 o 
  -6   2   8     1577.81     1525.31     21.75 o 
  -5   2   8       57.31       46.13      2.66 o 
  -4   2   8      509.79      460.17      5.43 o 
  -3   2   8      355.99      333.71      3.53 o 
  -2   2   8      270.16      244.42      2.58 o 
  -1   2   8       53.65       39.86      1.02 o 
   0   2   8      844.77      825.77      5.94 o 
   1   2   8        3.95        7.99      0.54 o 
   2   2   8      641.86      652.50      6.23 o 
   3   2   8      170.62      200.01      2.39 o 
   4   2   8      774.76      771.59      8.91 o 
   5   2   8        1.16        3.18      1.14 o 
   6   2   8      796.36      761.19     10.19 o 
   7   2   8      250.91      275.57      6.37 o 
   8   2   8      486.90      499.44      9.35 o 
   9   2   8        0.20        2.23      2.03 o 
  10   2   8       26.77       23.75      3.63 o 
  11   2   8        6.07        2.46      3.58 o 
 -11   3   8       87.64       91.16     10.00 o 
 -10   3   8        0.04       -2.21      3.55 o 
  -9   3   8      116.10      110.69      9.50 o 
  -8   3   8       68.06       58.39      7.66 o 
  -7   3   8       17.86       20.13      2.45 o 
  -6   3   8       27.41       32.40      2.26 o 
  -5   3   8        1.70        1.98      1.00 o 
  -4   3   8        4.68        6.06      0.92 o 
  -3   3   8     1297.07     1295.06     11.35 o 
  -2   3   8      188.13      211.41      2.38 o 
  -1   3   8      122.06      116.23      2.00 o 
   0   3   8       31.12       46.97      1.66 o 
   1   3   8      550.48      519.60      4.88 o 
   2   3   8       70.59       73.33      1.69 o 
   3   3   8      105.37       92.76      2.09 o 
   4   3   8      462.38      486.44      6.17 o 
   5   3   8        0.06        5.79      1.85 o 
   6   3   8      195.52      178.29      5.88 o 
   7   3   8       65.36       65.78      4.27 o 
   8   3   8       13.98       11.77      2.94 o 
   9   3   8        0.31        1.75      2.50 o 
  10   3   8        0.20        2.38      2.90 o 
  11   3   8       34.79       37.85     10.63 o 
 -11   4   8       27.33       18.43     16.05 o 
 -10   4   8       61.05       58.45      8.37 o 
  -9   4   8       26.32       28.96      8.24 o 
  -8   4   8      207.99      211.55      7.40 o 
  -7   4   8        0.31        3.15      1.53 o 
  -6   4   8       13.49        7.47      1.60 o 
  -5   4   8       16.11       14.62      1.56 o 
  -4   4   8       68.22       61.40      2.50 o 
  -3   4   8      588.67      571.43      6.08 o 
  -2   4   8       65.43       62.14      1.40 o 
  -1   4   8       30.07       30.55      1.14 o 
   0   4   8       13.23       18.06      1.01 o 
   1   4   8        4.65        3.99      0.61 o 
   2   4   8       50.30       49.34      1.63 o 
   3   4   8       30.29       34.78      1.90 o 
   4   4   8        8.94       13.67      1.43 o 
   5   4   8      248.81      219.03      5.07 o 
   6   4   8      111.34      124.01      3.99 o 
   7   4   8        0.00        0.18      1.79 o 
   8   4   8       95.90       96.26      6.36 o 
   9   4   8       25.40       17.49      3.66 o 
  10   4   8       22.97       17.00      3.88 o 
 -11   5   8       28.32       26.15     10.53 o 
 -10   5   8        1.51        1.40      3.53 o 
  -9   5   8       19.55       19.07      3.69 o 
  -8   5   8       34.01       40.35      3.45 o 
  -7   5   8       81.52       85.33      5.19 o 
  -6   5   8        0.73        1.22      1.37 o 
  -5   5   8        5.59        4.07      1.22 o 
  -4   5   8       24.92       22.19      1.77 o 
  -3   5   8        5.11        3.13      0.80 o 
  -2   5   8        1.22        0.27      0.60 o 
  -1   5   8       60.40       54.90      1.45 o 
   0   5   8      177.40      188.45      2.45 o 
   1   5   8     1415.28     1397.24     10.93 o 
   2   5   8      168.19      156.54      3.35 o 
   3   5   8       42.42       43.77      2.46 o 
   4   5   8        2.43        3.27      1.17 o 
   5   5   8       75.29       57.28      2.79 o 
   6   5   8       12.63       10.59      1.86 o 
   7   5   8       11.23        8.38      2.10 o 
   8   5   8        2.44        4.95      2.63 o 
   9   5   8       60.24       56.05      5.50 o 
  10   5   8       16.47       17.03      4.94 o 
 -10   6   8       33.88       28.11      4.53 o 
  -9   6   8        0.93        2.67      2.67 o 
  -8   6   8        0.00        1.71      2.07 o 
  -7   6   8      344.76      331.86      8.17 o 
  -6   6   8      199.84      192.69      5.84 o 
  -5   6   8       38.32       40.20      3.91 o 
  -4   6   8       20.81       15.80      2.19 o 
  -3   6   8        2.43        3.90      1.08 o 
  -2   6   8      113.14      118.70      2.80 o 
  -1   6   8       14.34       12.02      1.23 o 
   0   6   8      408.35      432.72      5.53 o 
   1   6   8       67.78       68.95      2.96 o 
   2   6   8      169.50      166.80      5.01 o 
   3   6   8      321.85      309.13      5.68 o 
   4   6   8       81.57       87.88      3.28 o 
   5   6   8        3.31        1.50      1.34 o 
   6   6   8       19.37       15.44      2.08 o 
   7   6   8       16.39       15.40      2.37 o 
   8   6   8      150.33      166.46      5.69 o 
   9   6   8      140.10      152.85      7.02 o 
  10   6   8        4.43        6.69      4.78 o 
 -10   7   8        0.17        2.35      4.98 o 
  -9   7   8       37.87       45.98      4.39 o 
  -8   7   8       56.24       56.49      4.28 o 
  -7   7   8      149.50      151.26      5.83 o 
  -6   7   8       46.00       45.85      4.09 o 
  -5   7   8       39.53       33.44      2.70 o 
  -4   7   8      479.67      464.77     12.89 o 
  -3   7   8      531.63      497.28      8.24 o 
  -2   7   8        0.56        1.14      1.20 o 
  -1   7   8       10.43       11.52      1.76 o 
   0   7   8        3.03        3.94      1.25 o 
   1   7   8      167.74      167.22      3.64 o 
   2   7   8       13.46       13.00      1.67 o 
   3   7   8       26.61       28.66      2.24 o 
   4   7   8        8.46        6.74      1.56 o 
   5   7   8       70.66       76.66      3.49 o 
   6   7   8        3.49        2.68      1.65 o 
   7   7   8      260.11      266.30      6.44 o 
   8   7   8        2.74        6.00      2.15 o 
   9   7   8        8.34       12.61      2.89 o 
  -9   8   8      193.60      178.26      9.78 o 
  -8   8   8       41.76       32.59      4.05 o 
  -7   8   8       29.85       31.99      3.48 o 
  -6   8   8      184.48      202.84      6.47 o 
  -5   8   8       29.62       26.78      3.87 o 
  -4   8   8      386.06      357.65      8.04 o 
  -3   8   8        5.39        5.36      1.78 o 
  -2   8   8       55.81       55.13      4.26 o 
  -1   8   8        5.94        5.12      1.90 o 
   0   8   8       23.22       22.07      2.80 o 
   1   8   8        8.71        9.38      1.77 o 
   2   8   8      723.48      689.70     10.82 o 
   3   8   8       26.38       23.21      2.14 o 
   4   8   8       19.97       15.29      2.04 o 
   5   8   8      209.72      210.74      5.44 o 
   6   8   8      233.04      258.20      6.33 o 
   7   8   8        1.87        3.88      2.02 o 
   8   8   8        7.42        3.43      2.40 o 
   9   8   8       24.55       22.30      6.66 o 
  -9   9   8       50.81       52.35      8.64 o 
  -8   9   8       11.43       11.42      3.81 o 
  -7   9   8       35.83       34.54      6.17 o 
  -6   9   8       20.27       17.89      3.10 o 
  -5   9   8      223.22      223.48      7.52 o 
  -4   9   8        5.62        6.87      2.19 o 
  -3   9   8       50.48       54.73      3.76 o 
  -2   9   8      178.22      182.26      6.85 o 
  -1   9   8       17.79       25.91      3.23 o 
   0   9   8       28.18       32.86      3.39 o 
   1   9   8      141.23      137.05      4.57 o 
   2   9   8       55.08       56.79      4.28 o 
   3   9   8       99.20       88.48      3.96 o 
   4   9   8        2.49        3.60      1.68 o 
   5   9   8       27.52       36.44      5.07 o 
   6   9   8        8.04        6.40      2.12 o 
   7   9   8       89.13       92.32      4.96 o 
   8   9   8        4.45        7.28      3.33 o 
  -8  10   8       65.50       68.22     14.79 o 
  -7  10   8       62.96       61.99      9.97 o 
  -6  10   8      171.09      164.28      9.45 o 
  -5  10   8       13.06        9.12      2.85 o 
  -4  10   8        5.47        2.73      2.22 o 
  -3  10   8        0.02        1.34      2.12 o 
  -2  10   8       64.06       62.85      5.42 o 
  -1  10   8        4.68        3.30      2.73 o 
   0  10   8      478.46      464.58     11.35 o 
   1  10   8       77.37       69.01      4.77 o 
   2  10   8      285.36      297.07      9.13 o 
   3  10   8       22.39       15.12      3.05 o 
   4  10   8      128.06      125.78      5.29 o 
   5  10   8      162.96      165.55      5.79 o 
   6  10   8       12.66        7.13      3.00 o 
   7  10   8        1.33        0.82      2.71 o 
  -7  11   8       29.15       28.26      7.02 o 
  -6  11   8        7.45        6.79      3.59 o 
  -5  11   8       15.86       21.56      4.94 o 
  -4  11   8       41.77       45.45      7.39 o 
  -3  11   8       69.84       80.21      6.66 o 
  -2  11   8       39.72       39.07      4.43 o 
  -1  11   8       68.98       66.86      5.69 o 
   0  11   8       72.77       72.77      5.22 o 
   1  11   8       11.16       12.20      3.10 o 
   2  11   8        0.27       -0.52      2.34 o 
   3  11   8       55.30       58.45      5.07 o 
   4  11   8       21.22       17.15      3.57 o 
   5  11   8       33.84       28.84      3.60 o 
   6  11   8       10.23        8.82      3.01 o 
   7  11   8        0.45        2.00      4.36 o 
  -6  12   8       81.94       87.22     14.40 o 
  -5  12   8        3.06       -1.11      6.25 o 
  -4  12   8        0.35       -0.13      3.40 o 
  -3  12   8        0.71       -2.91      3.63 o 
  -2  12   8        6.23        5.52      2.97 o 
  -1  12   8      108.93      115.05      8.94 o 
   0  12   8       66.31       72.96      8.66 o 
   1  12   8        6.21        2.85      2.92 o 
   2  12   8        5.28        4.93      2.85 o 
   3  12   8        5.78        6.98      2.73 o 
   4  12   8      126.06      137.50     12.49 o 
   5  12   8       25.34       19.89      4.94 o 
  -4  13   8       13.61        9.66      4.55 o 
  -3  13   8       17.82        4.45      4.91 o 
  -2  13   8        4.94        5.36      4.88 o 
  -1  13   8      254.66      273.65     11.71 o 
   0  13   8       56.32       62.71      5.66 o 
   1  13   8        0.05       -0.11      2.85 o 
   2  13   8        2.81        0.42      2.83 o 
   3  13   8       34.95       45.98      6.05 o 
   4  13   8        0.96        2.70      3.05 o 
  -2  14   8        0.21        0.45      6.01 o 
  -1  14   8       21.01       21.35      5.97 o 
   0  14   8       11.42       18.57      5.84 o 
   1  14   8       21.66       13.31      5.25 o 
 -11   1   9      199.78      201.15     13.80 o 
 -10   1   9      145.23      145.36     11.36 o 
  -9   1   9        6.98        9.02      4.23 o 
  -8   1   9       30.53       26.82      5.18 o 
  -7   1   9        0.99        3.19      2.95 o 
  -6   1   9       99.96       90.64      7.76 o 
  -5   1   9       18.71       25.41      1.77 o 
  -4   1   9     1433.27     1425.65     12.64 o 
  -3   1   9       59.77       48.78      1.26 o 
  -2   1   9      542.16      593.13      4.75 o 
  -1   1   9     3729.99     3886.88     23.12 o 
   0   1   9      970.72      998.44      6.85 o 
   1   1   9      159.35      175.61      2.25 o 
   2   1   9       34.95       40.61      1.18 o 
   3   1   9     1762.86     1744.89     12.31 o 
   4   1   9      275.70      265.16      3.57 o 
   5   1   9      569.91      546.48      8.62 o 
   6   1   9      110.31       98.22      3.82 o 
   7   1   9       56.79       55.70      4.18 o 
   8   1   9        9.91        8.04      2.26 o 
   9   1   9       12.01        7.75      2.02 o 
  10   1   9       12.18        9.38      2.27 o 
  11   1   9       56.82       50.52      5.59 o 
 -11   2   9       24.27       14.26      6.68 o 
 -10   2   9       23.66       21.96      5.66 o 
  -9   2   9       29.00       30.38      6.57 o 
  -8   2   9      197.81      187.55     13.14 o 
  -7   2   9        0.11        2.80      1.57 o 
  -6   2   9      123.41      115.24      4.01 o 
  -5   2   9       85.37       81.57      2.65 o 
  -4   2   9      254.17      285.23      4.12 o 
  -3   2   9      120.65      140.91      2.27 o 
  -2   2   9      925.32      979.44      7.05 o 
  -1   2   9      360.51      364.01      3.51 o 
   0   2   9      421.22      440.36      3.79 o 
   1   2   9       94.91       98.65      1.55 o 
   2   2   9        0.07       -0.41      0.66 o 
   3   2   9      132.32      126.48      2.47 o 
   4   2   9      175.58      165.55      3.27 o 
   5   2   9      181.17      167.62      4.34 o 
   6   2   9        1.54        1.72      1.45 o 
   7   2   9       47.71       53.15      3.52 o 
   8   2   9       65.20       64.59      5.19 o 
   9   2   9        0.06       -0.09      1.90 o 
  10   2   9       10.62        6.24      2.64 o 
  11   2   9        8.78       17.04      7.98 o 
 -11   3   9       64.43       58.75      8.90 o 
 -10   3   9        1.42        3.80      4.04 o 
  -9   3   9       49.79       51.45      7.26 o 
  -8   3   9      145.91      140.63     12.56 o 
  -7   3   9      221.21      225.59      6.68 o 
  -6   3   9        3.93        4.14      1.30 o 
  -5   3   9       39.11       38.38      2.07 o 
  -4   3   9        6.92        5.77      1.03 o 
  -3   3   9      230.81      226.31      3.32 o 
  -2   3   9       46.20       46.26      1.16 o 
  -1   3   9      455.66      440.13      4.00 o 
   0   3   9       31.70       31.45      0.95 o 
   1   3   9     1510.58     1513.78     11.46 o 
   2   3   9      802.80      799.30      7.39 o 
   3   3   9      677.40      646.57      7.40 o 
   4   3   9        0.94        0.26      0.89 o 
   5   3   9      238.42      240.89      4.54 o 
   6   3   9       52.58       46.06      3.03 o 
   7   3   9       32.51       36.73      3.40 o 
   8   3   9       12.45        5.29      2.68 o 
   9   3   9      121.76      124.97      7.13 o 
  10   3   9       48.21       40.26      7.02 o 
 -11   4   9       31.55       34.86     16.12 o 
 -10   4   9      201.77      194.28     12.94 o 
  -9   4   9       33.69       33.13      6.48 o 
  -8   4   9       75.41       83.84      4.88 o 
  -7   4   9        4.88       12.77      2.44 o 
  -6   4   9      354.39      326.44      6.29 o 
  -5   4   9      243.64      219.03      4.76 o 
  -4   4   9      656.83      660.12      7.96 o 
  -3   4   9        0.30        0.47      0.65 o 
  -2   4   9      157.75      128.55      2.09 o 
  -1   4   9       16.92       19.99      0.93 o 
   0   4   9       29.25       35.02      1.62 o 
   1   4   9      392.22      371.71      4.06 o 
   2   4   9      409.67      386.05      4.61 o 
   3   4   9      311.78      291.64      4.55 o 
   4   4   9      491.83      469.64      7.00 o 
   5   4   9      348.93      322.47      5.53 o 
   6   4   9        0.97        1.34      1.40 o 
   7   4   9      159.34      157.93      6.02 o 
   8   4   9       19.27       22.67      3.79 o 
   9   4   9       22.28       18.44      3.97 o 
  10   4   9       55.86       59.21      5.90 o 
 -10   5   9        3.96        1.02      4.38 o 
  -9   5   9      310.59      306.60      9.70 o 
  -8   5   9        1.52        1.47      2.19 o 
  -7   5   9       87.42       87.06      4.02 o 
  -6   5   9      125.18      112.63      4.15 o 
  -5   5   9       76.03       77.99      4.43 o 
  -4   5   9       39.58       30.94      2.08 o 
  -3   5   9      664.24      661.41      7.88 o 
  -2   5   9      671.14      652.47      7.15 o 
  -1   5   9      897.44      865.62      8.69 o 
   0   5   9       24.12       26.07      1.26 o 
   1   5   9     1311.86     1255.04     10.53 o 
   2   5   9        6.13        8.95      1.09 o 
   3   5   9        2.20        3.44      1.28 o 
   4   5   9        1.00        5.32      1.30 o 
   5   5   9      603.30      544.77      8.49 o 
   6   5   9      162.97      164.96      4.54 o 
   7   5   9       85.84       87.77      3.78 o 
   8   5   9       50.04       54.48      4.48 o 
   9   5   9        2.08        1.60      2.89 o 
  10   5   9        0.96        0.07      3.03 o 
 -10   6   9        4.53        7.01      3.25 o 
  -9   6   9       11.04        6.54      2.99 o 
  -8   6   9      117.41      114.42      5.37 o 
  -7   6   9       36.77       33.53      3.20 o 
  -6   6   9      253.45      238.59      6.28 o 
  -5   6   9       32.53       29.43      2.88 o 
  -4   6   9     1487.11     1467.91     18.02 o 
  -3   6   9      386.26      403.50      6.25 o 
  -2   6   9        1.35        1.14      0.98 o 
  -1   6   9       54.42       55.02      2.49 o 
   0   6   9      737.96      711.08      8.48 o 
   1   6   9      307.81      296.40      4.86 o 
   2   6   9      886.85      844.76     11.22 o 
   3   6   9      258.12      251.80      5.18 o 
   4   6   9      100.75      100.40      3.51 o 
   5   6   9      101.06      103.22      3.76 o 
   6   6   9      731.78      716.86     10.77 o 
   7   6   9        4.25        3.35      1.81 o 
   8   6   9       99.01       90.73      4.25 o 
   9   6   9        6.02        2.52      2.75 o 
  10   6   9      141.93      126.52     10.58 o 
 -10   7   9       35.67       27.28      7.04 o 
  -9   7   9      177.30      182.52      7.93 o 
  -8   7   9        5.37        2.60      2.32 o 
  -7   7   9       54.25       47.18      3.80 o 
  -6   7   9      188.89      190.53      7.45 o 
  -5   7   9       58.25       57.45      3.32 o 
  -4   7   9       10.18       10.40      1.73 o 
  -3   7   9       28.76       30.96      2.70 o 
  -2   7   9       47.63       44.18      3.29 o 
  -1   7   9      162.66      161.88      5.75 o 
   0   7   9     1330.26     1314.25     17.55 o 
   1   7   9        2.54        3.27      1.24 o 
   2   7   9       19.24       20.30      2.12 o 
   3   7   9       76.16       82.27      4.48 o 
   4   7   9        0.71        1.65      1.47 o 
   5   7   9       25.85       25.32      2.45 o 
   6   7   9        1.15        0.63      1.55 o 
   7   7   9       43.12       48.19      3.86 o 
   8   7   9      327.42      338.88      7.70 o 
   9   7   9        4.48        6.84      2.67 o 
  -9   8   9       84.66       86.60      7.91 o 
  -8   8   9        0.93        2.81      2.47 o 
  -7   8   9        0.04        2.20      2.14 o 
  -6   8   9      370.04      377.06      9.02 o 
  -5   8   9      114.14      103.79      4.32 o 
  -4   8   9      122.61      121.29      4.87 o 
  -3   8   9       14.39       11.86      2.42 o 
  -2   8   9       25.70       29.63      3.37 o 
  -1   8   9       23.34       18.79      2.83 o 
   0   8   9        0.03        0.48      1.50 o 
   1   8   9       64.42       67.94      3.34 o 
   2   8   9       65.78       71.21      3.90 o 
   3   8   9      148.01      157.64      4.45 o 
   4   8   9       40.12       32.14      2.60 o 
   5   8   9       57.77       62.65      3.44 o 
   6   8   9        2.07        1.70      1.77 o 
   7   8   9       37.99       38.79      3.33 o 
   8   8   9      180.20      181.18      8.66 o 
   9   8   9       29.40       34.02      8.39 o 
  -9   9   9        8.13        3.32      4.89 o 
  -8   9   9        2.26        2.60      2.88 o 
  -7   9   9       31.88       33.36      3.65 o 
  -6   9   9        0.73        1.90      2.35 o 
  -5   9   9       39.08       40.59      5.49 o 
  -4   9   9       32.39       28.10      3.04 o 
  -3   9   9       59.26       56.67      3.66 o 
  -2   9   9      148.45      154.63      6.45 o 
  -1   9   9      415.46      411.65     10.98 o 
   0   9   9       17.07       13.32      2.20 o 
   1   9   9      145.27      140.46      6.86 o 
   2   9   9        4.32        2.93      2.07 o 
   3   9   9        8.51        8.30      2.44 o 
   4   9   9      120.27      134.15      4.57 o 
   5   9   9       75.18       84.21      4.03 o 
   6   9   9        5.31        8.62      2.28 o 
   7   9   9       49.49       51.73      4.16 o 
   8   9   9       12.82        8.90      3.39 o 
  -8  10   9        9.76        6.82      7.60 o 
  -7  10   9        0.14        2.86      3.16 o 
  -6  10   9       14.60       13.25      3.60 o 
  -5  10   9        0.41       -1.33      2.25 o 
  -4  10   9       11.72        8.35      2.58 o 
  -3  10   9       10.18       11.71      3.00 o 
  -2  10   9       24.01       19.80      4.80 o 
  -1  10   9       29.90       25.63      4.19 o 
   0  10   9       43.64       39.70      3.25 o 
   1  10   9       28.34       25.32      3.49 o 
   2  10   9       18.17       17.85      3.62 o 
   3  10   9        5.66       11.37      2.93 o 
   4  10   9       26.73       29.68      3.38 o 
   5  10   9        0.05        2.06      2.16 o 
   6  10   9        0.02       -1.91      1.99 o 
   7  10   9       19.44       22.92      4.13 o 
  -7  11   9        3.37        8.22      7.65 o 
  -6  11   9        0.41        0.42      2.94 o 
  -5  11   9       15.63       16.69      5.64 o 
  -4  11   9      121.96      117.40      8.17 o 
  -3  11   9        2.73        2.72      2.86 o 
  -2  11   9       29.72       18.41      3.61 o 
  -1  11   9       28.84       21.73      3.72 o 
   0  11   9       28.90       29.95      4.48 o 
   1  11   9       19.92       15.64      3.27 o 
   2  11   9        8.29        7.25      2.80 o 
   3  11   9      139.07      149.29     10.73 o 
   4  11   9        2.30        6.29      3.21 o 
   5  11   9       19.21       21.64      4.58 o 
   6  11   9       23.27       20.87      4.45 o 
  -6  12   9        0.11       -2.97      5.68 o 
  -5  12   9       38.72       45.58     10.93 o 
  -4  12   9       40.45       26.13      6.50 o 
  -3  12   9       60.00       69.60      8.75 o 
  -2  12   9        8.96       11.59      3.57 o 
  -1  12   9        0.04        0.90      2.66 o 
   0  12   9       69.95       69.56      5.68 o 
   1  12   9       11.41       19.14      3.75 o 
   2  12   9       92.96       91.16      6.24 o 
   3  12   9        0.01        0.04      2.81 o 
   4  12   9        1.83        0.41      2.97 o 
   5  12   9        4.72       11.01      4.30 o 
  -4  13   9        3.61        1.51      6.27 o 
  -3  13   9        3.23        3.49      4.86 o 
  -2  13   9        7.35        0.26      4.43 o 
  -1  13   9        0.29        2.68      2.72 o 
   0  13   9       33.02       34.98      4.82 o 
   1  13   9       44.70       42.82      5.16 o 
   2  13   9       40.09       40.12      5.76 o 
   3  13   9        2.23        5.80      3.73 o 
 -11   0  10       22.70       37.06     10.88 o 
 -10   0  10       81.57      101.97     14.20 o 
  -9   0  10      118.52      132.36     14.75 o 
  -8   0  10        1.08       10.74      5.55 o 
  -7   0  10       71.84       76.95     10.42 o 
  -6   0  10        2.35        5.40      2.41 o 
  -5   0  10      369.47      352.95      9.37 o 
  -4   0  10     2302.80     2232.01     24.15 o 
  -3   0  10     1493.19     1486.22     16.83 o 
  -2   0  10      114.09      105.64      2.37 o 
  -1   0  10     1175.14     1192.96     11.93 o 
   0   0  10     2509.12     2700.89     24.08 o 
   1   0  10     1947.09     1834.63     17.20 o 
   2   0  10       97.62       86.03      2.71 o 
   3   0  10      622.21      649.13      7.58 o 
   4   0  10      242.13      239.53      4.68 o 
   5   0  10     1786.15     1709.04     22.36 o 
   6   0  10       87.38       89.89      5.01 o 
   7   0  10      820.51      771.39     15.80 o 
   8   0  10      287.19      293.03      9.52 o 
   9   0  10       65.26       70.24      6.39 o 
  10   0  10       43.78       45.89      5.19 o 
 -11   1  10        0.97        0.56      4.17 o 
 -10   1  10       62.92       58.15     12.88 o 
  -9   1  10       58.44       52.58      7.34 o 
  -8   1  10       18.01       16.10      4.57 o 
  -7   1  10      393.48      378.68     22.77 o 
  -6   1  10      318.03      316.52      7.07 o 
  -5   1  10        7.04        4.96      1.02 o 
  -4   1  10     1258.34     1210.19     11.75 o 
  -3   1  10       51.09       53.96      1.38 o 
  -2   1  10      471.48      418.72      3.81 o 
  -1   1  10      953.97      969.30      6.93 o 
   0   1  10     1701.22     1610.08     10.13 o 
   1   1  10       91.66       89.25      1.69 o 
   2   1  10      344.59      302.57      4.88 o 
   3   1  10       51.34       52.04      1.54 o 
   4   1  10       18.61       20.52      1.33 o 
   5   1  10       41.22       44.19      2.31 o 
   6   1  10       18.89       18.53      2.22 o 
   7   1  10      187.22      190.44      5.10 o 
   8   1  10      222.09      217.72      5.81 o 
   9   1  10       20.87       18.51      2.55 o 
  10   1  10      142.46      137.22      5.88 o 
 -11   2  10       59.04       57.65      8.75 o 
 -10   2  10        0.30       -1.27      3.58 o 
  -9   2  10      517.33      552.67     20.41 o 
  -8   2  10       44.76       43.06      6.44 o 
  -7   2  10      186.25      189.34     11.11 o 
  -6   2  10      426.86      423.28      9.88 o 
  -5   2  10       58.09       54.45      2.58 o 
  -4   2  10      104.57      109.24      2.68 o 
  -3   2  10      168.14      154.82      2.50 o 
  -2   2  10       41.56       41.00      1.11 o 
  -1   2  10      264.92      240.28      2.68 o 
   0   2  10       38.66       35.10      0.96 o 
   1   2  10       16.00       29.15      1.39 o 
   2   2  10        7.04        4.88      0.93 o 
   3   2  10      105.50       87.43      2.26 o 
   4   2  10       12.70       13.15      1.34 o 
   5   2  10      337.98      322.47      6.52 o 
   6   2  10        6.56        6.20      1.57 o 
   7   2  10       54.90       53.48      3.58 o 
   8   2  10       18.05       15.78      2.47 o 
   9   2  10       84.18       86.26      4.60 o 
  10   2  10       31.32       24.23      3.90 o 
 -11   3  10       58.59       55.71     16.33 o 
 -10   3  10        1.61        2.32      4.28 o 
  -9   3  10       69.10       67.75      8.21 o 
  -8   3  10        7.67        6.98      2.62 o 
  -7   3  10        3.58        4.76      1.92 o 
  -6   3  10      413.20      418.39      7.88 o 
  -5   3  10       35.50       34.80      2.06 o 
  -4   3  10      108.48      100.62      3.60 o 
  -3   3  10        0.04        2.99      0.74 o 
  -2   3  10      460.19      424.34      4.42 o 
  -1   3  10        4.32        4.58      0.58 o 
   0   3  10      331.81      323.27      3.24 o 
   1   3  10      885.73      892.78      7.53 o 
   2   3  10      846.37      854.58      9.06 o 
   3   3  10       66.25       55.65      2.75 o 
   4   3  10      130.37      120.89      3.16 o 
   5   3  10        0.18        4.71      1.21 o 
   6   3  10       40.78       43.36      2.80 o 
   7   3  10       21.42       22.44      2.88 o 
   8   3  10      160.67      143.70      7.13 o 
   9   3  10        8.58        2.97      2.82 o 
  10   3  10       65.43       62.41      5.28 o 
 -11   4  10       34.10       28.65      6.78 o 
 -10   4  10       20.37       19.80      6.32 o 
  -9   4  10        0.29        2.85      2.78 o 
  -8   4  10        0.39        1.38      2.15 o 
  -7   4  10      199.85      179.61      6.47 o 
  -6   4  10       46.80       42.52      2.63 o 
  -5   4  10      183.87      163.88      4.00 o 
  -4   4  10        7.03        4.09      1.04 o 
  -3   4  10        1.61        2.23      0.77 o 
  -2   4  10       45.49       39.27      1.23 o 
  -1   4  10        2.02        2.54      0.68 o 
   0   4  10      356.84      345.21      3.49 o 
   1   4  10        0.56        0.43      0.64 o 
   2   4  10       44.48       46.85      1.73 o 
   3   4  10      823.68      800.21      8.97 o 
   4   4  10        0.20        2.18      1.14 o 
   5   4  10      102.19      109.34      4.28 o 
   6   4  10      156.23      146.81      4.19 o 
   7   4  10       26.90       24.01      3.27 o 
   8   4  10        4.31        5.55      2.45 o 
   9   4  10        7.89        4.23      2.74 o 
  10   4  10        7.03        6.68      3.04 o 
 -10   5  10        4.91        3.91      3.40 o 
  -9   5  10        1.24        2.32      2.68 o 
  -8   5  10       51.12       53.83      4.37 o 
  -7   5  10      329.75      320.17      7.37 o 
  -6   5  10      136.62      125.74      4.51 o 
  -5   5  10      124.48      127.91      4.28 o 
  -4   5  10        1.60        0.65      1.00 o 
  -3   5  10      485.50      456.20      6.28 o 
  -2   5  10      286.10      258.17      3.90 o 
  -1   5  10        6.46        6.19      1.03 o 
   0   5  10       11.69       12.16      1.07 o 
   1   5  10       19.52       17.82      1.35 o 
   2   5  10        1.99        1.86      1.39 o 
   3   5  10       25.47       23.28      1.95 o 
   4   5  10      154.63      146.13      4.00 o 
   5   5  10       46.48       38.97      2.56 o 
   6   5  10        0.19        0.38      1.43 o 
   7   5  10       47.90       45.59      3.03 o 
   8   5  10       74.50       77.69      5.13 o 
   9   5  10        9.76        7.48      2.86 o 
  10   5  10        9.62        9.40      3.54 o 
 -10   6  10       15.24        9.91      5.41 o 
  -9   6  10       19.15       15.93      4.69 o 
  -8   6  10        2.65        1.36      2.36 o 
  -7   6  10      102.85       96.06      4.83 o 
  -6   6  10        0.22        0.27      1.57 o 
  -5   6  10      127.93      126.48      4.58 o 
  -4   6  10      240.18      240.50      5.35 o 
  -3   6  10       87.02       79.49      3.26 o 
  -2   6  10       35.10       35.15      2.19 o 
  -1   6  10      274.73      288.07      5.04 o 
   0   6  10      102.95      100.64      4.32 o 
   1   6  10       90.90       81.69      2.65 o 
   2   6  10       31.22       29.49      2.40 o 
   3   6  10      226.73      225.41      4.98 o 
   4   6  10        7.25        3.73      1.52 o 
   5   6  10       34.64       31.89      2.50 o 
   6   6  10       22.12       23.70      2.43 o 
   7   6  10       31.71       31.20      3.17 o 
   8   6  10       25.09       18.80      2.64 o 
   9   6  10        3.41       -0.58      2.71 o 
 -10   7  10       12.42       22.47      6.92 o 
  -9   7  10       29.74       30.91      4.40 o 
  -8   7  10       44.12       41.99      3.99 o 
  -7   7  10        1.09        1.96      2.10 o 
  -6   7  10       20.11       21.28      2.65 o 
  -5   7  10       45.56       48.91      3.99 o 
  -4   7  10       47.36       49.81      3.38 o 
  -3   7  10       62.83       61.08      3.19 o 
  -2   7  10       31.88       31.69      2.42 o 
  -1   7  10       15.45       16.92      2.11 o 
   0   7  10       20.40       19.28      2.06 o 
   1   7  10        0.90        3.20      1.33 o 
   2   7  10       57.51       59.14      5.98 o 
   3   7  10      154.12      149.39      4.22 o 
   4   7  10       60.90       48.19      2.85 o 
   5   7  10       66.93       67.44      4.35 o 
   6   7  10       32.32       43.70      3.11 o 
   7   7  10        0.88        1.22      2.18 o 
   8   7  10        0.04        5.89      2.60 o 
   9   7  10       34.38       30.31      5.64 o 
  -9   8  10        0.55        2.58      4.45 o 
  -8   8  10       66.76       68.11      4.90 o 
  -7   8  10      232.46      231.49      7.41 o 
  -6   8  10       81.74       74.77      4.39 o 
  -5   8  10        3.16        0.41      1.85 o 
  -4   8  10      572.58      569.79     12.89 o 
  -3   8  10      201.24      202.93      5.95 o 
  -2   8  10       81.92       75.05      4.75 o 
  -1   8  10       31.97       29.88      3.31 o 
   0   8  10      492.88      459.04      9.90 o 
   1   8  10      335.38      338.37     12.28 o 
   2   8  10       21.61       21.88      2.69 o 
   3   8  10        0.60        1.12      1.60 o 
   4   8  10       42.24       43.24      3.38 o 
   5   8  10        9.03        5.86      1.87 o 
   6   8  10        0.94        0.67      1.74 o 
   7   8  10      149.60      143.43      6.57 o 
   8   8  10       87.39       90.54      9.11 o 
  -8   9  10       65.04       51.18      8.25 o 
  -7   9  10        5.35        2.92      2.78 o 
  -6   9  10       28.87       22.68      3.52 o 
  -5   9  10       64.66       65.22      4.74 o 
  -4   9  10        3.37        5.04      2.48 o 
  -3   9  10       31.66       35.34      3.10 o 
  -2   9  10      222.60      231.06      8.00 o 
  -1   9  10       25.37       24.95      3.84 o 
   0   9  10       86.88       82.25      7.20 o 
   1   9  10        2.32        4.69      2.52 o 
   2   9  10       86.03       82.56      5.14 o 
   3   9  10        1.67        1.38      2.24 o 
   4   9  10      219.40      238.68      6.53 o 
   5   9  10        3.80        2.77      1.93 o 
   6   9  10       32.16       28.91      3.07 o 
   7   9  10        0.74        1.07      2.36 o 
   8   9  10       89.11       94.43      7.05 o 
  -8  10  10        1.82       -3.37      5.97 o 
  -7  10  10        0.82        6.65      3.27 o 
  -6  10  10        0.15        3.50      2.81 o 
  -5  10  10       27.36       26.15      3.60 o 
  -4  10  10        2.45        2.07      2.22 o 
  -3  10  10       60.37       63.60      5.22 o 
  -2  10  10      123.40      119.52      6.51 o 
  -1  10  10      150.57      128.01      6.56 o 
   0  10  10        4.72        4.04      2.19 o 
   1  10  10        4.27        3.83      2.37 o 
   2  10  10        8.99        7.42      3.18 o 
   3  10  10       26.74       19.16      3.62 o 
   4  10  10       25.62       20.80      3.68 o 
   5  10  10       73.53       66.33      4.92 o 
   6  10  10       49.13       40.84      3.50 o 
   7  10  10        0.47       -1.06      2.74 o 
  -7  11  10        0.78        3.94      6.72 o 
  -6  11  10       75.45       64.56      5.97 o 
  -5  11  10        2.62       -1.12      4.32 o 
  -4  11  10       70.68       66.64      6.84 o 
  -3  11  10       28.01       26.84      4.36 o 
  -2  11  10        1.68        3.10      2.55 o 
  -1  11  10        9.22       11.49      2.56 o 
   0  11  10      129.94      133.95      9.70 o 
   1  11  10       22.80       19.48      3.58 o 
   2  11  10      181.79      174.62     10.71 o 
   3  11  10        9.32       15.56      4.05 o 
   4  11  10       47.91       51.68      5.14 o 
   5  11  10        2.72        2.13      3.02 o 
   6  11  10       65.43       95.84     16.17 o 
  -5  12  10       36.37       33.60      7.38 o 
  -4  12  10        0.36        0.83      6.04 o 
  -3  12  10        0.12        4.20      3.68 o 
  -2  12  10       50.30       44.46      5.14 o 
  -1  12  10       99.07      100.88      6.05 o 
   0  12  10       39.75       41.80      4.93 o 
   1  12  10       22.96       19.23      3.81 o 
   2  12  10      197.21      206.08      8.58 o 
   3  12  10       59.43       60.52      5.65 o 
   4  12  10        2.01        2.53      3.11 o 
   5  12  10       61.76       60.26     10.54 o 
  -3  13  10        7.35        3.50      6.71 o 
  -2  13  10       34.38       34.22      5.98 o 
  -1  13  10       85.38       89.78      6.88 o 
   0  13  10        1.11        3.90      3.37 o 
   1  13  10       15.90       13.83      3.78 o 
   2  13  10        1.28        5.54      3.15 o 
   3  13  10        0.47        1.22      3.21 o 
 -11   1  11       98.89       85.49      9.91 o 
 -10   1  11       26.82       23.58      8.08 o 
  -9   1  11       19.70       21.18      5.76 o 
  -8   1  11      233.56      218.62     19.90 o 
  -7   1  11      113.20      110.18      5.48 o 
  -6   1  11      499.76      495.86     10.09 o 
  -5   1  11       21.76       30.43      1.80 o 
  -4   1  11      368.16      383.48      5.09 o 
  -3   1  11      887.92      894.16      8.14 o 
  -2   1  11      101.15       92.17      1.67 o 
  -1   1  11      837.96      844.59      6.38 o 
   0   1  11        1.24        3.73      0.54 o 
   1   1  11        2.06        2.30      0.53 o 
   2   1  11       31.29       31.28      2.10 o 
   3   1  11      252.34      259.29      3.84 o 
   4   1  11      339.12      335.43      4.46 o 
   5   1  11      338.14      330.13      5.31 o 
   6   1  11        1.13        0.36      1.20 o 
   7   1  11       17.07       15.93      2.18 o 
   8   1  11       58.46       56.86      3.77 o 
   9   1  11      119.58      127.59      5.50 o 
  10   1  11        2.54        2.22      2.18 o 
 -11   2  11      159.65      158.21     12.86 o 
 -10   2  11       83.14       87.03      9.67 o 
  -9   2  11      100.52       97.05      9.46 o 
  -8   2  11        0.15       -0.81      2.04 o 
  -7   2  11       56.29       60.93      4.39 o 
  -6   2  11       99.17       98.67      3.65 o 
  -5   2  11      548.20      541.87      8.51 o 
  -4   2  11       42.55       46.54      1.82 o 
  -3   2  11      223.95      222.11      3.18 o 
  -2   2  11       71.14       60.12      1.56 o 
  -1   2  11       57.26       63.10      1.42 o 
   0   2  11       21.99       28.76      0.96 o 
   1   2  11      215.17      217.20      3.09 o 
   2   2  11        9.03        9.67      1.16 o 
   3   2  11      435.13      424.48      5.48 o 
   4   2  11      228.55      224.03      4.53 o 
   5   2  11      309.32      313.41      4.93 o 
   6   2  11        0.37       -0.07      1.21 o 
   7   2  11        9.24        7.97      1.81 o 
   8   2  11       19.71       17.77      2.61 o 
   9   2  11       10.11        8.51      2.58 o 
  10   2  11       38.82       31.77      4.14 o 
 -11   3  11       22.47       16.72      5.95 o 
 -10   3  11      161.14      166.49     19.92 o 
  -9   3  11       31.87       27.71      6.22 o 
  -8   3  11      206.45      218.06      8.18 o 
  -7   3  11       34.65       31.53      3.23 o 
  -6   3  11       40.71       42.15      2.71 o 
  -5   3  11      122.59      108.61      4.18 o 
  -4   3  11      366.10      349.20      5.37 o 
  -3   3  11      107.71      104.80      2.95 o 
  -2   3  11      395.48      374.72      4.19 o 
  -1   3  11        2.97        2.67      0.64 o 
   0   3  11      745.03      716.04      6.57 o 
   1   3  11       52.94       53.01      2.37 o 
   2   3  11       64.12       57.87      1.86 o 
   3   3  11        8.20       12.45      1.73 o 
   4   3  11      184.61      160.83      3.75 o 
   5   3  11      277.02      262.84      5.03 o 
   6   3  11      117.37      124.30      3.67 o 
   7   3  11      184.33      187.74      5.90 o 
   8   3  11        6.18        7.44      2.56 o 
   9   3  11       22.11       17.26      3.09 o 
  10   3  11       18.98       17.04      6.09 o 
 -10   4  11        2.13        3.91      5.34 o 
  -9   4  11      163.63      162.53     10.14 o 
  -8   4  11      100.09       86.82      5.88 o 
  -7   4  11      295.56      288.03      7.61 o 
  -6   4  11       29.72       24.06      3.25 o 
  -5   4  11      173.70      154.35      3.98 o 
  -4   4  11       14.65       10.92      1.47 o 
  -3   4  11        0.43        1.38      0.83 o 
  -2   4  11       31.74       33.04      1.49 o 
  -1   4  11      747.94      746.86      8.70 o 
   0   4  11       46.40       47.26      1.52 o 
   1   4  11      684.43      677.28      7.81 o 
   2   4  11       15.26       11.70      1.11 o 
   3   4  11      223.39      231.21      4.96 o 
   4   4  11       42.98       45.67      2.37 o 
   5   4  11      192.24      185.11      4.84 o 
   6   4  11        6.40        6.44      1.65 o 
   7   4  11      326.22      312.99      8.45 o 
   8   4  11        0.01       -2.11      2.11 o 
   9   4  11       22.23       20.70      3.56 o 
  10   4  11        0.13       -0.61      4.01 o 
 -10   5  11       18.96       21.07      4.30 o 
  -9   5  11        2.19        1.98      3.03 o 
  -8   5  11      178.52      175.99      7.05 o 
  -7   5  11       52.83       55.11      4.66 o 
  -6   5  11       84.02       83.83      3.89 o 
  -5   5  11        3.96        4.45      1.49 o 
  -4   5  11      422.15      413.68      6.70 o 
  -3   5  11      191.90      198.69      3.99 o 
  -2   5  11      155.33      160.27      3.19 o 
  -1   5  11       17.71       17.72      1.50 o 
   0   5  11       87.28       85.67      2.50 o 
   1   5  11       63.78       69.57      2.27 o 
   2   5  11     1317.00     1278.87     15.00 o 
   3   5  11      294.20      260.44      5.31 o 
   4   5  11      168.36      178.66      4.63 o 
   5   5  11        0.04       -1.26      1.26 o 
   6   5  11       36.08       32.73      2.84 o 
   7   5  11       81.45       83.58      3.84 o 
   8   5  11       36.60       29.06      3.12 o 
   9   5  11        3.22        4.16      2.87 o 
 -10   6  11       26.71       26.09      7.01 o 
  -9   6  11      336.17      376.71     11.09 o 
  -8   6  11        4.59        4.99      2.86 o 
  -7   6  11      385.13      387.11      9.11 o 
  -6   6  11       31.73       27.12      2.77 o 
  -5   6  11        4.42        0.81      1.49 o 
  -4   6  11        0.36        1.36      1.23 o 
  -3   6  11      550.26      546.71      9.23 o 
  -2   6  11        4.15        5.45      1.19 o 
  -1   6  11       67.38       59.45      2.90 o 
   0   6  11       98.02      104.71      3.63 o 
   1   6  11       71.49       69.35      2.93 o 
   2   6  11     1549.32     1517.41     18.86 o 
   3   6  11       30.22       28.90      2.92 o 
   4   6  11        9.77        6.02      1.58 o 
   5   6  11      286.58      279.42      6.16 o 
   6   6  11      130.74      122.05      6.39 o 
   7   6  11       97.67      102.02      4.73 o 
   8   6  11      151.80      152.97      6.70 o 
   9   6  11        6.60        5.41      2.55 o 
  -9   7  11      150.24      130.80      9.37 o 
  -8   7  11        7.11       11.53      3.19 o 
  -7   7  11       30.38       27.50      3.22 o 
  -6   7  11      243.69      245.84      6.62 o 
  -5   7  11       19.95       17.62      3.44 o 
  -4   7  11      431.63      444.75      9.32 o 
  -3   7  11      470.47      470.98      8.66 o 
  -2   7  11      517.06      530.98     10.82 o 
  -1   7  11       16.83       14.71      2.93 o 
   0   7  11      336.09      333.73      7.22 o 
   1   7  11      182.73      175.28      6.25 o 
   2   7  11      283.15      291.38      7.52 o 
   3   7  11       77.02       74.63      3.80 o 
   4   7  11       47.90       41.43      2.84 o 
   5   7  11       39.35       41.55      2.99 o 
   6   7  11        0.73        0.02      1.73 o 
   7   7  11       31.20       40.38      3.30 o 
   8   7  11      216.22      220.92      6.93 o 
   9   7  11        1.91       -0.85      2.97 o 
  -9   8  11       14.90       13.23      4.90 o 
  -8   8  11        1.19        1.83      2.55 o 
  -7   8  11       67.37       56.19      4.41 o 
  -6   8  11        3.92        4.52      2.42 o 
  -5   8  11       44.04       46.56      3.70 o 
  -4   8  11        7.68        5.67      2.05 o 
  -3   8  11       29.87       28.57      2.90 o 
  -2   8  11        4.92        3.69      2.15 o 
  -1   8  11      174.91      172.02      5.44 o 
   0   8  11      261.99      267.16      7.39 o 
   1   8  11       51.14       44.26      4.65 o 
   2   8  11        1.86        2.69      1.84 o 
   3   8  11       21.03       18.12      2.73 o 
   4   8  11        1.63        1.59      1.69 o 
   5   8  11       88.84       94.78      4.15 o 
   6   8  11        0.02       -1.72      1.72 o 
   7   8  11      120.50      123.98      5.92 o 
   8   8  11       11.24       13.90      4.31 o 
  -8   9  11        0.52        1.15      3.93 o 
  -7   9  11        0.60        1.53      2.68 o 
  -6   9  11        6.85        5.08      2.79 o 
  -5   9  11       13.20       15.99      2.95 o 
  -4   9  11      226.91      233.92      7.01 o 
  -3   9  11       57.51       49.88      4.69 o 
  -2   9  11       20.40       25.82      3.65 o 
  -1   9  11      102.55      103.58      4.68 o 
   0   9  11        0.04        0.65      1.69 o 
   1   9  11       35.63       29.40      4.28 o 
   2   9  11       15.31       19.15      3.68 o 
   3   9  11       46.00       41.98      4.42 o 
   4   9  11       34.28       29.73      3.61 o 
   5   9  11        1.25        2.90      1.85 o 
   6   9  11        0.07       -1.13      1.84 o 
   7   9  11        3.63        1.98      2.55 o 
  -7  10  11        0.51        8.86      4.79 o 
  -6  10  11        2.28        2.61      2.81 o 
  -5  10  11       53.50       52.79      4.77 o 
  -4  10  11       23.41       21.51      3.94 o 
  -3  10  11       17.30       14.34      3.32 o 
  -2  10  11        7.90        4.24      2.53 o 
  -1  10  11        0.11       -0.51      1.79 o 
   0  10  11       48.66       51.15      3.73 o 
   1  10  11       16.95       12.62      3.20 o 
   2  10  11        7.90        9.41      3.32 o 
   3  10  11        5.94        5.47      3.24 o 
   4  10  11       32.00       40.46      4.69 o 
   5  10  11       29.70       37.68      4.82 o 
   6  10  11        8.13        7.19      2.78 o 
  -6  11  11       12.50        4.91      6.88 o 
  -5  11  11       23.41       22.41     13.02 o 
  -4  11  11       94.19       86.24      7.72 o 
  -3  11  11       33.58       37.41      4.92 o 
  -2  11  11        3.39        2.38      2.68 o 
  -1  11  11        0.47        1.59      2.16 o 
   0  11  11       65.76       60.66      5.49 o 
   1  11  11       38.21       37.97      4.57 o 
   2  11  11       42.09       36.85      4.68 o 
   3  11  11       46.52       52.38      5.92 o 
   4  11  11       64.07       57.74      6.26 o 
   5  11  11        2.36        7.15      3.41 o 
  -5  12  11        0.28        3.51      6.99 o 
  -4  12  11        7.65       14.83      5.66 o 
  -3  12  11        1.98        4.04      3.23 o 
  -2  12  11        1.50        2.76      2.43 o 
  -1  12  11        9.21       11.87      2.91 o 
   0  12  11       21.51       18.32      3.94 o 
   1  12  11        2.54        3.16      2.97 o 
   2  12  11        5.46        8.63      3.40 o 
   3  12  11       13.51       10.41      3.67 o 
   4  12  11       14.73       15.50      5.66 o 
  -3  13  11        0.11        7.23      7.23 o 
  -2  13  11        8.41        5.29      4.04 o 
  -1  13  11        1.33       -0.04      3.07 o 
   0  13  11        6.76        6.12      3.53 o 
   1  13  11       22.43       19.42      4.06 o 
   2  13  11        5.52        2.95      3.66 o 
 -11   0  12        3.23        3.50      5.57 o 
 -10   0  12      132.69      165.67     18.28 o 
  -9   0  12        4.62        7.94      5.98 o 
  -8   0  12      137.32      153.73     15.25 o 
  -7   0  12     1651.12     1689.41     37.87 o 
  -6   0  12      629.76      653.57     14.22 o 
  -5   0  12      347.60      337.54      9.07 o 
  -4   0  12       37.59       35.31      2.51 o 
  -3   0  12       66.41       70.88      2.35 o 
  -2   0  12      526.90      495.63      6.93 o 
  -1   0  12       72.51       76.00      2.44 o 
   0   0  12        5.55        2.93      0.78 o 
   1   0  12      299.34      324.41      6.07 o 
   2   0  12      623.68      571.80      9.38 o 
   3   0  12      526.66      527.46      9.12 o 
   4   0  12      106.79      118.55      7.81 o 
   5   0  12        0.54       -0.02      1.87 o 
   6   0  12        0.28       -1.81      2.26 o 
   7   0  12       18.34       14.30      3.14 o 
   8   0  12      139.01      148.92      7.43 o 
   9   0  12        0.78        3.54      2.73 o 
  10   0  12       37.67       32.05      7.94 o 
 -11   1  12       14.43       17.54      8.16 o 
 -10   1  12       63.69       62.15     17.84 o 
  -9   1  12       32.81       30.59      6.58 o 
  -8   1  12        9.76        9.27      3.51 o 
  -7   1  12       95.26      104.21      4.09 o 
  -6   1  12       32.35       38.95      2.76 o 
  -5   1  12      183.20      178.27      4.54 o 
  -4   1  12      237.69      240.87      3.98 o 
  -3   1  12     1047.25     1029.67      9.24 o 
  -2   1  12      288.75      278.86      3.39 o 
  -1   1  12     1561.04     1575.77     11.58 o 
   0   1  12       33.75       27.14      1.00 o 
   1   1  12       64.41       56.33      1.65 o 
   2   1  12      183.94      187.93      3.59 o 
   3   1  12      317.41      311.65      5.39 o 
   4   1  12      303.21      304.93      4.76 o 
   5   1  12      359.94      361.37      5.82 o 
   6   1  12       32.22       25.81      2.52 o 
   7   1  12       78.23       78.20      4.08 o 
   8   1  12       13.07       15.37      2.55 o 
   9   1  12      135.36      128.98      5.64 o 
  10   1  12      102.97       95.54      7.33 o 
 -11   2  12       17.64       27.28      8.75 o 
 -10   2  12       22.81       15.51      5.81 o 
  -9   2  12       61.52       65.10     11.66 o 
  -8   2  12        4.53        7.47      2.72 o 
  -7   2  12       32.74       27.59      2.47 o 
  -6   2  12      147.85      132.60      5.02 o 
  -5   2  12      184.29      164.19      3.84 o 
  -4   2  12      599.99      598.86      7.07 o 
  -3   2  12      109.40       90.32      2.11 o 
  -2   2  12        6.57        8.91      0.96 o 
  -1   2  12      363.58      362.94      3.72 o 
   0   2  12      719.19      734.36      5.90 o 
   1   2  12       28.73       28.46      1.59 o 
   2   2  12      875.55      882.79      9.76 o 
   3   2  12      102.81       97.07      2.86 o 
   4   2  12      540.83      536.28      7.12 o 
   5   2  12      183.59      174.63      4.16 o 
   6   2  12       43.53       36.01      2.97 o 
   7   2  12      284.34      292.41      7.73 o 
   8   2  12       63.32       65.04      4.42 o 
   9   2  12       35.55       24.43      4.10 o 
  10   2  12       39.08       46.45      7.91 o 
 -10   3  12        1.09        4.76      7.95 o 
  -9   3  12      146.67      152.07      9.46 o 
  -8   3  12        0.45       -1.66      2.23 o 
  -7   3  12       66.75       63.90      4.34 o 
  -6   3  12        9.77        8.54      1.74 o 
  -5   3  12       50.44       53.55      2.47 o 
  -4   3  12       18.83       18.68      1.49 o 
  -3   3  12      373.55      349.80      4.92 o 
  -2   3  12       89.47       94.15      2.32 o 
  -1   3  12      491.13      466.63      6.26 o 
   0   3  12       85.92       75.40      1.99 o 
   1   3  12       41.82       38.44      1.65 o 
   2   3  12       27.29       23.18      1.64 o 
   3   3  12       24.53       24.36      1.76 o 
   4   3  12       63.65       55.57      2.40 o 
   5   3  12       12.65       14.19      1.64 o 
   6   3  12       50.42       51.42      3.29 o 
   7   3  12       89.29       81.58      4.11 o 
   8   3  12       16.30       11.90      2.86 o 
   9   3  12        0.33        2.23      2.65 o 
  10   3  12        5.64        4.47      5.71 o 
 -10   4  12       91.91      102.32      7.07 o 
  -9   4  12       27.01       26.22      4.31 o 
  -8   4  12      179.96      199.85     10.53 o 
  -7   4  12        6.88        7.22      2.23 o 
  -6   4  12        0.78        1.42      1.52 o 
  -5   4  12        0.31        0.10      1.15 o 
  -4   4  12        3.29        2.26      1.03 o 
  -3   4  12       24.37       22.53      1.62 o 
  -2   4  12        0.36        1.48      0.79 o 
  -1   4  12      335.00      335.58      6.98 o 
   0   4  12      158.81      140.19      3.56 o 
   1   4  12        0.00       -0.21      0.99 o 
   2   4  12      107.94      111.27      4.36 o 
   3   4  12       20.43       11.48      1.70 o 
   4   4  12       22.58       16.32      1.78 o 
   5   4  12       17.82       18.56      1.98 o 
   6   4  12      159.32      157.11      4.65 o 
   7   4  12        8.10        6.79      2.04 o 
   8   4  12       16.22       14.31      3.49 o 
   9   4  12        7.67        8.70      2.80 o 
 -10   5  12       21.24       16.28      6.84 o 
  -9   5  12        2.26        2.31      3.17 o 
  -8   5  12       50.61       43.04      4.29 o 
  -7   5  12        0.42        0.03      1.96 o 
  -6   5  12       20.12       16.20      2.54 o 
  -5   5  12       85.81       70.39      3.31 o 
  -4   5  12       85.67       78.98      3.09 o 
  -3   5  12        2.61        6.10      1.25 o 
  -2   5  12        9.39        7.25      1.25 o 
  -1   5  12      521.58      530.71      9.05 o 
   0   5  12      222.75      234.33      5.19 o 
   1   5  12      188.72      174.62      6.19 o 
   2   5  12       65.09       65.88      4.61 o 
   3   5  12      127.64      128.13      4.37 o 
   4   5  12       46.56       46.90      2.79 o 
   5   5  12        6.05        4.76      1.65 o 
   6   5  12       21.38       13.98      2.58 o 
   7   5  12       44.05       42.17      4.40 o 
   8   5  12       19.62       15.62      2.80 o 
   9   5  12       14.05        9.98      3.29 o 
 -10   6  12       15.08       13.24      8.51 o 
  -9   6  12        0.07        3.31      3.36 o 
  -8   6  12       17.25       10.76      3.22 o 
  -7   6  12       66.78       64.91      5.96 o 
  -6   6  12        0.64        2.27      1.77 o 
  -5   6  12       64.81       66.31      3.57 o 
  -4   6  12        4.66        6.10      1.69 o 
  -3   6  12       74.18       86.07      3.24 o 
  -2   6  12       15.95       15.36      1.94 o 
  -1   6  12      157.65      164.14      4.55 o 
   0   6  12      271.11      287.21      6.05 o 
   1   6  12       28.08       22.07      2.89 o 
   2   6  12       37.79       33.95      2.74 o 
   3   6  12        6.91        3.12      1.63 o 
   4   6  12       69.48       67.89      3.31 o 
   5   6  12      102.44       97.47      3.94 o 
   6   6  12       73.31       75.06      3.77 o 
   7   6  12        0.33        3.31      1.89 o 
   8   6  12      139.42      148.24      9.41 o 
   9   6  12        3.40        1.11      3.01 o 
  -9   7  12       23.32       22.29      5.43 o 
  -8   7  12       41.10       32.93      4.40 o 
  -7   7  12        1.53        3.60      2.29 o 
  -6   7  12       10.05        9.91      2.32 o 
  -5   7  12       24.56       23.73      3.22 o 
  -4   7  12      530.18      525.43     10.50 o 
  -3   7  12       38.23       33.94      2.77 o 
  -2   7  12       34.20       34.00      2.57 o 
  -1   7  12        7.33        7.25      1.88 o 
   0   7  12       16.04       18.18      2.26 o 
   1   7  12      405.20      398.18      9.93 o 
   2   7  12       16.89       16.46      3.54 o 
   3   7  12       10.95        3.74      1.86 o 
   4   7  12       42.02       37.50      2.87 o 
   5   7  12       31.79       34.75      4.46 o 
   6   7  12        6.57       10.63      2.13 o 
   7   7  12       20.63       15.23      2.62 o 
   8   7  12        7.93        8.44      2.95 o 
  -8   8  12       54.17       54.85      8.62 o 
  -7   8  12       36.35       32.99      4.16 o 
  -6   8  12        2.90        3.64      2.30 o 
  -5   8  12       20.58       19.37      2.98 o 
  -4   8  12      196.44      187.48      6.21 o 
  -3   8  12       34.14       34.09      3.59 o 
  -2   8  12      322.55      337.40      8.03 o 
  -1   8  12       15.33       13.69      2.22 o 
   0   8  12       15.92       14.23      2.55 o 
   1   8  12      183.03      174.45      7.84 o 
   2   8  12      273.86      260.49     14.19 o 
   3   8  12       99.12      100.79      5.12 o 
   4   8  12        1.47        2.25      1.94 o 
   5   8  12       56.44       55.71      3.58 o 
   6   8  12      177.90      189.24      5.78 o 
   7   8  12        7.38        8.90      2.43 o 
   8   8  12       42.70       44.51      4.58 o 
  -8   9  12       45.53       39.67     10.15 o 
  -7   9  12       16.86       13.86      3.48 o 
  -6   9  12       25.01       20.01      4.19 o 
  -5   9  12      155.36      149.60      6.22 o 
  -4   9  12       28.54       28.76      3.23 o 
  -3   9  12       20.75       20.48      3.51 o 
  -2   9  12       25.07       19.54      2.75 o 
  -1   9  12        1.35        1.59      1.81 o 
   0   9  12        0.23        0.86      1.77 o 
   1   9  12       46.00       50.89      5.31 o 
   2   9  12       84.26       80.27      6.36 o 
   3   9  12       60.40       54.83      5.75 o 
   4   9  12        0.85        0.72      2.27 o 
   5   9  12       19.64       19.42      3.37 o 
   6   9  12       17.32       17.97      2.75 o 
   7   9  12       66.74       69.23      4.97 o 
  -7  10  12       44.74       41.07     15.66 o 
  -6  10  12       53.11       52.74      5.61 o 
  -5  10  12       25.30       27.92      3.98 o 
  -4  10  12       71.50       70.34      6.07 o 
  -3  10  12        0.01        1.37      2.50 o 
  -2  10  12        0.08        4.07      2.12 o 
  -1  10  12       22.16       23.00      3.05 o 
   0  10  12       65.37       55.16      5.03 o 
   1  10  12       68.47       61.89      6.29 o 
   2  10  12       76.05       73.01      8.14 o 
   3  10  12      243.11      252.02     11.70 o 
   4  10  12      125.72      125.08     10.43 o 
   5  10  12        9.07        7.59      3.31 o 
   6  10  12       20.66       18.34      3.71 o 
  -6  11  12       45.95       44.34     11.85 o 
  -5  11  12        1.97        5.82      3.69 o 
  -4  11  12        0.83        4.27      3.27 o 
  -3  11  12       11.48        8.29      3.49 o 
  -2  11  12        2.28        1.43      2.26 o 
  -1  11  12       43.36       39.74      3.83 o 
   0  11  12       13.35       10.07      3.34 o 
   1  11  12        5.37        3.84      2.73 o 
   2  11  12        0.62        3.05      2.87 o 
   3  11  12       17.60       22.16      4.95 o 
   4  11  12       15.95       12.50      9.28 o 
   5  11  12       72.86       72.51      6.19 o 
  -4  12  12       14.97        9.94      5.49 o 
  -3  12  12       11.92        8.01      3.63 o 
  -2  12  12       17.83       16.42      3.15 o 
  -1  12  12       61.35       72.12      9.65 o 
   0  12  12       17.30       21.36      4.20 o 
   1  12  12        0.31        1.97      3.06 o 
   2  12  12        7.07       11.34      3.53 o 
   3  12  12        0.29        1.21      3.07 o 
  -2  13  12       35.56       28.50      7.00 o 
  -1  13  12       89.35      104.44     11.00 o 
   0  13  12       12.26       16.55      4.94 o 
   1  13  12        1.72        6.53      4.43 o 
 -10   1  13       34.26       26.25      6.88 o 
  -9   1  13      162.91      169.84     22.85 o 
  -8   1  13        1.33        3.19      2.49 o 
  -7   1  13      154.40      153.48      4.77 o 
  -6   1  13       32.38       37.02      3.51 o 
  -5   1  13       99.83      101.23      4.22 o 
  -4   1  13      803.44      786.53      9.80 o 
  -3   1  13       86.56       77.59      1.97 o 
  -2   1  13      404.50      426.08      5.86 o 
  -1   1  13     1303.07     1392.93     10.77 o 
   0   1  13       28.75       29.54      1.27 o 
   1   1  13       65.71       72.63      1.92 o 
   2   1  13      184.68      185.10      5.11 o 
   3   1  13      453.18      440.70      7.25 o 
   4   1  13      208.29      202.38      4.69 o 
   5   1  13       26.79       25.35      2.48 o 
   6   1  13        0.13        1.30      1.57 o 
   7   1  13       34.68       35.69      3.89 o 
   8   1  13        0.39        2.29      1.97 o 
   9   1  13       12.22       13.66      2.84 o 
  10   1  13       36.84       35.16      9.84 o 
 -10   2  13        7.40        4.94      4.93 o 
  -9   2  13        2.56        5.27      2.94 o 
  -8   2  13       84.46       86.54      5.81 o 
  -7   2  13        5.03        4.25      1.73 o 
  -6   2  13      123.59      122.99      4.01 o 
  -5   2  13      159.59      159.80      3.95 o 
  -4   2  13       75.81       86.01      2.71 o 
  -3   2  13       14.37       12.45      1.31 o 
  -2   2  13        2.20        1.67      0.91 o 
  -1   2  13        1.27        2.87      1.07 o 
   0   2  13        0.08        0.41      0.90 o 
   1   2  13      125.31      116.71      2.97 o 
   2   2  13      208.06      197.19      4.54 o 
   3   2  13       31.15       25.77      2.39 o 
   4   2  13       97.53       94.07      3.35 o 
   5   2  13       75.04       71.35      2.98 o 
   6   2  13        9.74       10.19      1.70 o 
   7   2  13       41.90       41.65      3.66 o 
   8   2  13       92.37       99.70      5.29 o 
   9   2  13        1.15        2.28      2.40 o 
 -10   3  13        3.06        3.86      3.46 o 
  -9   3  13       30.78       30.43      4.58 o 
  -8   3  13       32.13       32.52      5.54 o 
  -7   3  13      220.42      211.05      6.29 o 
  -6   3  13       60.20       56.67      3.11 o 
  -5   3  13      150.66      153.10      3.95 o 
  -4   3  13       27.23       27.38      1.90 o 
  -3   3  13      160.45      164.49      3.51 o 
  -2   3  13        0.18        0.99      0.88 o 
  -1   3  13        1.40        0.33      0.93 o 
   0   3  13        0.23       -0.86      0.92 o 
   1   3  13      344.62      354.93      5.79 o 
   2   3  13       34.17       31.90      2.71 o 
   3   3  13      422.57      418.29      6.80 o 
   4   3  13       39.90       41.92      2.29 o 
   5   3  13       72.74       73.64      2.92 o 
   6   3  13        6.11        9.97      1.79 o 
   7   3  13       83.81       86.82      4.32 o 
   8   3  13        5.06        3.29      2.63 o 
   9   3  13       66.95       64.68      5.41 o 
 -10   4  13      109.89      120.02     13.78 o 
  -9   4  13        0.02       -1.37      2.80 o 
  -8   4  13      204.18      213.67      9.79 o 
  -7   4  13       51.14       52.50      4.25 o 
  -6   4  13      183.55      171.96      4.44 o 
  -5   4  13        1.20        0.72      1.18 o 
  -4   4  13      292.31      292.97      5.08 o 
  -3   4  13      171.34      167.26      3.63 o 
  -2   4  13      357.47      353.53      6.07 o 
  -1   4  13       88.25       99.18      3.03 o 
   0   4  13       51.86       55.35      2.78 o 
   1   4  13       38.50       36.38      2.41 o 
   2   4  13      218.79      202.87      4.48 o 
   3   4  13       88.19       87.06      3.76 o 
   4   4  13      751.07      741.02      9.33 o 
   5   4  13       49.62       44.13      2.51 o 
   6   4  13      244.53      242.29      5.52 o 
   7   4  13       72.41       64.39      3.65 o 
   8   4  13       16.40       14.57      3.00 o 
   9   4  13       41.06       35.55      4.57 o 
 -10   5  13        4.91        4.57      4.60 o 
  -9   5  13      114.05      115.67      7.57 o 
  -8   5  13        1.81       -0.33      2.80 o 
  -7   5  13      192.36      184.55      6.60 o 
  -6   5  13      129.54      121.73      5.41 o 
  -5   5  13      148.32      142.24      4.52 o 
  -4   5  13       19.44       22.26      1.83 o 
  -3   5  13      584.31      581.30      8.14 o 
  -2   5  13      102.58      100.97      3.50 o 
  -1   5  13      479.47      473.25     10.12 o 
   0   5  13       35.32       31.31      2.33 o 
   1   5  13      303.58      281.16      7.03 o 
   2   5  13        4.28        3.59      1.30 o 
   3   5  13       46.38       35.46      2.89 o 
   4   5  13        1.22        1.21      1.63 o 
   5   5  13      201.45      202.83      5.28 o 
   6   5  13       47.97       42.26      2.99 o 
   7   5  13      205.04      209.41      6.31 o 
   8   5  13      133.12      120.09      5.34 o 
   9   5  13        4.22        2.75      3.67 o 
  -9   6  13        7.33        6.76      5.24 o 
  -8   6  13       15.33       14.18      3.49 o 
  -7   6  13       41.82       38.73      4.76 o 
  -6   6  13      100.53       96.45      7.65 o 
  -5   6  13      135.68      135.25      5.03 o 
  -4   6  13      739.44      734.73     11.33 o 
  -3   6  13       91.90       96.56      3.67 o 
  -2   6  13        4.88        0.63      1.11 o 
  -1   6  13       96.26       97.22      4.80 o 
   0   6  13      217.62      215.69      5.33 o 
   1   6  13       76.08       66.11      4.48 o 
   2   6  13      329.50      333.16      7.99 o 
   3   6  13        0.63       -1.40      1.49 o 
   4   6  13       90.59       92.62      4.40 o 
   5   6  13        0.08        1.79      1.70 o 
   6   6  13       49.79       50.29      3.47 o 
   7   6  13       17.09       11.52      2.39 o 
   8   6  13        6.22        5.08      2.44 o 
  -9   7  13       65.14       56.11      8.76 o 
  -8   7  13        9.97       11.89      3.63 o 
  -7   7  13       17.90       18.42      3.18 o 
  -6   7  13       22.06       22.65      3.27 o 
  -5   7  13       84.76       84.12      4.71 o 
  -4   7  13       26.90       25.04      3.60 o 
  -3   7  13        0.06        0.26      1.37 o 
  -2   7  13       69.72       73.00      3.66 o 
  -1   7  13      617.71      635.00     15.54 o 
   0   7  13      238.00      233.91      6.29 o 
   1   7  13       31.91       32.12      3.64 o 
   2   7  13      239.49      215.80      9.55 o 
   3   7  13        9.49        7.42      2.31 o 
   4   7  13       50.65       43.70      3.49 o 
   5   7  13      185.65      182.67      5.39 o 
   6   7  13        3.47        1.40      1.98 o 
   7   7  13       25.27       25.52      3.48 o 
   8   7  13       71.66       70.93      5.59 o 
  -8   8  13        2.24        0.15      5.03 o 
  -7   8  13       21.25       16.72      3.54 o 
  -6   8  13      124.53      128.00      5.93 o 
  -5   8  13        2.59        2.61      2.19 o 
  -4   8  13       33.34       30.84      3.26 o 
  -3   8  13        2.01        4.45      1.90 o 
  -2   8  13       65.61       64.90      4.29 o 
  -1   8  13       40.51       37.43      3.20 o 
   0   8  13       74.98       79.73      4.53 o 
   1   8  13       10.07        9.95      3.41 o 
   2   8  13      326.33      329.73      9.65 o 
   3   8  13      127.88      120.48      6.38 o 
   4   8  13       74.11       67.13      4.68 o 
   5   8  13       39.08       41.77      3.74 o 
   6   8  13        0.24       -0.61      2.03 o 
   7   8  13       54.70       56.85      4.56 o 
  -7   9  13       25.01       22.03      3.90 o 
  -6   9  13       82.64       79.86      8.17 o 
  -5   9  13       13.06        5.14      2.47 o 
  -4   9  13        0.54        2.93      3.07 o 
  -3   9  13       72.27       71.17      5.33 o 
  -2   9  13        7.91        9.56      2.39 o 
  -1   9  13       53.53       48.51      3.75 o 
   0   9  13        9.25        9.41      2.89 o 
   1   9  13       50.20       59.64      5.88 o 
   2   9  13        3.36        2.72      3.25 o 
   3   9  13       27.60       31.95      4.88 o 
   4   9  13        2.83        2.90      2.49 o 
   5   9  13       68.28       66.19      5.05 o 
   6   9  13       11.08        7.70      3.12 o 
   7   9  13       25.44       15.06      5.40 o 
  -7  10  13       10.68       12.33      5.53 o 
  -6  10  13        8.81        8.56      3.09 o 
  -5  10  13        1.24        3.76      3.27 o 
  -4  10  13        1.91        3.86      2.91 o 
  -3  10  13        7.16        7.88      2.96 o 
  -2  10  13       13.27       10.55      2.79 o 
  -1  10  13        5.69        4.14      2.22 o 
   0  10  13        1.92        3.45      2.67 o 
   1  10  13       69.82       68.15      5.65 o 
   2  10  13        0.57        1.05      3.11 o 
   3  10  13        1.50       10.39      3.64 o 
   4  10  13       14.76       14.96      4.22 o 
   5  10  13        0.07        3.17      3.19 o 
   6  10  13        0.67        9.16      3.63 o 
  -5  11  13       13.70       10.52      4.55 o 
  -4  11  13       18.42       20.89      4.26 o 
  -3  11  13       60.21       57.15      4.46 o 
  -2  11  13        1.67        2.27      2.38 o 
  -1  11  13        1.18        3.93      3.09 o 
   0  11  13        0.68        1.34      2.81 o 
   1  11  13        4.70        5.75      3.06 o 
   2  11  13        0.03       -0.55      2.73 o 
   3  11  13       49.70       49.25      6.13 o 
   4  11  13        0.16        8.75      4.35 o 
  -4  12  13       75.87       65.36      9.07 o 
  -3  12  13       24.02       27.40      6.13 o 
  -2  12  13       34.01       40.68      4.26 o 
  -1  12  13       62.27       69.16      7.00 o 
   0  12  13       55.11       67.54      6.28 o 
   1  12  13       23.64       26.58      4.58 o 
   2  12  13        6.20        6.42      3.21 o 
   3  12  13        0.94        1.53      3.62 o 
 -10   0  14       27.56       33.80     10.97 o 
  -9   0  14       61.07       60.05     12.48 o 
  -8   0  14       58.32       59.58      6.98 o 
  -7   0  14       36.99       38.07      4.15 o 
  -6   0  14      335.49      342.53     10.10 o 
  -5   0  14       19.96       17.76      2.91 o 
  -4   0  14      531.76      508.97     12.27 o 
  -3   0  14      222.97      223.85      9.45 o 
  -2   0  14     1297.06     1351.81     17.95 o 
  -1   0  14     1330.59     1411.80     18.36 o 
   0   0  14      133.34      145.98      4.08 o 
   1   0  14      414.07      420.12      9.82 o 
   2   0  14      555.12      553.70     10.85 o 
   3   0  14      840.44      832.18     17.48 o 
   4   0  14      198.46      204.39      8.03 o 
   5   0  14      122.46      112.01      7.63 o 
   6   0  14      508.48      519.31     16.75 o 
   7   0  14       33.08       28.74      4.75 o 
   8   0  14       19.42       17.58      4.16 o 
   9   0  14       19.98       18.92      4.59 o 
 -10   1  14       66.93       65.89      9.53 o 
  -9   1  14        5.71        8.23      3.21 o 
  -8   1  14       21.00       17.28      2.83 o 
  -7   1  14      114.34      118.61      7.15 o 
  -6   1  14      312.09      329.60      7.02 o 
  -5   1  14       81.93       82.94      3.32 o 
  -4   1  14      267.19      256.71      5.40 o 
  -3   1  14      219.38      213.85      3.77 o 
  -2   1  14        1.83        4.71      1.07 o 
  -1   1  14      538.53      546.42      6.50 o 
   0   1  14      445.25      444.45      6.01 o 
   1   1  14      267.69      270.50      4.71 o 
   2   1  14      211.13      202.20      5.04 o 
   3   1  14       57.94       57.71      3.31 o 
   4   1  14       48.89       45.87      3.00 o 
   5   1  14      101.92       97.23      5.30 o 
   6   1  14       27.86       35.13      2.65 o 
   7   1  14       84.71       86.85      4.52 o 
   8   1  14      101.18      103.47      5.14 o 
   9   1  14        0.88        5.15      2.81 o 
 -10   2  14       92.21       73.44      9.05 o 
  -9   2  14      306.39      329.40     14.56 o 
  -8   2  14       20.22       19.98      2.89 o 
  -7   2  14       57.91       59.88      3.41 o 
  -6   2  14      264.56      256.13      5.84 o 
  -5   2  14        1.07        2.14      1.28 o 
  -4   2  14       48.87       52.16      2.48 o 
  -3   2  14       32.30       32.83      1.98 o 
  -2   2  14       64.08       64.48      2.55 o 
  -1   2  14      594.36      596.79      7.35 o 
   0   2  14        3.78        2.33      1.10 o 
   1   2  14      631.38      617.20      8.35 o 
   2   2  14        3.51        1.82      1.21 o 
   3   2  14       12.91       11.88      1.87 o 
   4   2  14       93.82       93.35      3.48 o 
   5   2  14      417.84      431.73      8.14 o 
   6   2  14       69.66       64.20      3.43 o 
   7   2  14       28.21       28.42      3.29 o 
   8   2  14        9.85       10.99      2.74 o 
   9   2  14       27.30       25.81      3.64 o 
 -10   3  14        0.38        1.43      4.64 o 
  -9   3  14        1.65        0.12      2.98 o 
  -8   3  14        1.40       -0.41      2.12 o 
  -7   3  14       21.82       21.74      2.65 o 
  -6   3  14      100.70      101.16      4.48 o 
  -5   3  14       12.23        9.89      1.60 o 
  -4   3  14      246.54      231.77      4.84 o 
  -3   3  14       71.64       62.14      2.39 o 
  -2   3  14      164.77      163.47      3.80 o 
  -1   3  14       92.89       97.88      3.15 o 
   0   3  14       98.55       99.20      3.51 o 
   1   3  14       78.99       90.28      3.40 o 
   2   3  14      147.52      155.70      4.25 o 
   3   3  14       97.57       97.76      3.98 o 
   4   3  14      108.95      108.99      3.76 o 
   5   3  14       42.47       43.06      2.51 o 
   6   3  14       30.26       25.37      2.41 o 
   7   3  14        2.86        5.16      1.99 o 
   8   3  14       83.39       79.86      5.61 o 
   9   3  14       45.70       34.13      4.50 o 
 -10   4  14       20.71       27.52      7.20 o 
  -9   4  14        1.74        2.89      3.31 o 
  -8   4  14        7.40        3.96      2.33 o 
  -7   4  14       14.68       13.53      2.28 o 
  -6   4  14       77.94       65.80      3.13 o 
  -5   4  14       37.66       35.09      2.37 o 
  -4   4  14        5.52        4.41      1.62 o 
  -3   4  14      108.82      105.48      3.31 o 
  -2   4  14        0.25        1.55      1.17 o 
  -1   4  14       10.71        8.67      1.64 o 
   0   4  14       49.79       49.99      3.21 o 
   1   4  14        6.65        7.39      1.94 o 
   2   4  14        0.24        2.21      1.46 o 
   3   4  14      153.66      150.89      4.18 o 
   4   4  14      134.85      138.26      4.19 o 
   5   4  14        0.03        0.92      1.37 o 
   6   4  14      123.02      119.01      4.54 o 
   7   4  14        8.06        8.17      2.17 o 
   8   4  14        5.67        3.95      2.44 o 
   9   4  14        2.67        0.93      4.51 o 
  -9   5  14        1.06        5.35      3.38 o 
  -8   5  14      237.31      243.53      7.68 o 
  -7   5  14      102.42      100.34      4.40 o 
  -6   5  14       26.24       27.87      2.83 o 
  -5   5  14       22.31       20.75      2.07 o 
  -4   5  14      140.11      143.73      4.03 o 
  -3   5  14      139.78      139.45      3.91 o 
  -2   5  14      242.87      228.84      4.69 o 
  -1   5  14        0.43        0.52      1.22 o 
   0   5  14       15.79       13.95      1.89 o 
   1   5  14        0.58       -1.25      1.46 o 
   2   5  14       16.92       15.49      2.39 o 
   3   5  14        2.45        0.78      1.36 o 
   4   5  14        4.24        2.99      1.69 o 
   5   5  14       15.62       13.21      2.25 o 
   6   5  14       88.76       81.09      4.74 o 
   7   5  14       22.65       24.06      2.85 o 
   8   5  14        1.76        0.28      2.06 o 
  -9   6  14        2.09        3.87      4.75 o 
  -8   6  14       86.89       86.61      6.73 o 
  -7   6  14        0.66        2.52      2.45 o 
  -6   6  14        1.69        0.58      1.79 o 
  -5   6  14      113.94      113.75      4.46 o 
  -4   6  14        1.53        1.78      1.48 o 
  -3   6  14       49.46       47.18      2.71 o 
  -2   6  14       92.11       93.48      3.68 o 
  -1   6  14       96.18       93.17      4.35 o 
   0   6  14       21.11       20.51      2.20 o 
   1   6  14        2.98        6.77      2.77 o 
   2   6  14       16.21       21.94      3.23 o 
   3   6  14        9.52        5.83      2.38 o 
   4   6  14        2.67        2.36      1.90 o 
   5   6  14      115.59      112.95      5.32 o 
   6   6  14       16.02       16.73      2.69 o 
   7   6  14       25.45       20.56      2.80 o 
   8   6  14       17.79       13.27      3.12 o 
  -8   7  14       70.08       54.11     11.87 o 
  -7   7  14        0.22        0.10      2.60 o 
  -6   7  14        0.01        2.35      2.70 o 
  -5   7  14      116.24      122.15      4.69 o 
  -4   7  14       77.79       82.20      3.67 o 
  -3   7  14       63.59       60.75      3.13 o 
  -2   7  14       37.35       30.11      2.91 o 
  -1   7  14       18.99       19.65      2.51 o 
   0   7  14       48.15       42.50      3.28 o 
   1   7  14       13.81       14.18      2.93 o 
   2   7  14      159.98      166.98      6.80 o 
   3   7  14        1.52        6.05      3.15 o 
   4   7  14       32.93       21.55      3.26 o 
   5   7  14       15.71       14.29      2.76 o 
   6   7  14       38.87       41.17      3.45 o 
   7   7  14       15.96       14.23      3.59 o 
  -8   8  14       68.86       67.32      9.36 o 
  -7   8  14       24.55       17.69      3.98 o 
  -6   8  14       20.08       19.33      3.33 o 
  -5   8  14       66.30       61.47      4.68 o 
  -4   8  14      123.45      115.80      5.99 o 
  -3   8  14       67.22       60.28      3.79 o 
  -2   8  14        9.70       10.71      2.43 o 
  -1   8  14       24.79       24.50      2.84 o 
   0   8  14      110.55      101.14      7.33 o 
   1   8  14        8.34       11.08      2.89 o 
   2   8  14        0.15        1.27      2.77 o 
   3   8  14       37.77       39.97      4.37 o 
   4   8  14        8.41        7.04      2.52 o 
   5   8  14       32.00       31.70      3.90 o 
   6   8  14        1.93        4.03      2.55 o 
   7   8  14      131.44      140.25      8.39 o 
  -7   9  14       20.55       14.53      5.68 o 
  -6   9  14       18.07       17.72      3.26 o 
  -5   9  14        6.47        5.18      2.29 o 
  -4   9  14        3.64        1.95      2.31 o 
  -3   9  14       11.59        5.11      2.32 o 
  -2   9  14      110.55      118.30      5.71 o 
  -1   9  14       15.06        8.41      2.37 o 
   0   9  14       27.12       29.65      4.19 o 
   1   9  14       19.31       19.42      4.24 o 
   2   9  14       85.80       81.76      6.70 o 
   3   9  14        8.63        9.10      3.27 o 
   4   9  14       75.17       80.32      6.32 o 
   5   9  14       24.52       21.18      3.69 o 
   6   9  14       10.70        9.21      3.21 o 
  -6  10  14        8.33       12.63      4.57 o 
  -5  10  14       71.67       79.08      5.33 o 
  -4  10  14        5.25        9.52      3.46 o 
  -3  10  14       35.25       32.70      3.65 o 
  -2  10  14       48.43       39.12      3.94 o 
  -1  10  14      102.34       93.94      5.16 o 
   0  10  14       23.29       23.70      4.17 o 
   1  10  14       33.16       33.45      6.48 o 
   2  10  14        7.78        6.20      3.61 o 
   3  10  14        0.17       -1.56      3.77 o 
   4  10  14        2.55        1.29      3.52 o 
   5  10  14       38.61       30.29      5.30 o 
  -5  11  14        0.20        0.54      4.48 o 
  -4  11  14      100.93      109.93      7.62 o 
  -3  11  14       17.58       21.58      3.40 o 
  -2  11  14        0.76        0.21      2.46 o 
  -1  11  14        9.53       12.78      3.80 o 
   0  11  14       23.04       22.28      4.32 o 
   1  11  14        9.51        8.16      3.41 o 
   2  11  14       32.50       23.62      4.37 o 
   3  11  14       32.01       33.23      5.69 o 
   4  11  14       38.59       53.25     13.86 o 
  -3  12  14        0.46       -1.61      3.39 o 
  -2  12  14       12.19        8.39      4.14 o 
  -1  12  14       77.37       72.92      7.62 o 
   0  12  14       31.23       28.86      4.86 o 
   1  12  14        1.12        5.66      4.08 o 
   2  12  14       88.40       89.03      8.16 o 
 -10   1  15        7.53       -0.74      5.12 o 
  -9   1  15        5.29        5.24      2.58 o 
  -8   1  15      160.87      167.49      6.43 o 
  -7   1  15        4.00        6.26      2.01 o 
  -6   1  15      110.72      113.62      4.37 o 
  -5   1  15       80.06       88.85      3.96 o 
  -4   1  15        1.15        0.09      1.18 o 
  -3   1  15       47.56       44.25      2.35 o 
  -2   1  15       10.12       11.36      1.37 o 
  -1   1  15      375.69      393.48      5.73 o 
   0   1  15        4.20        6.67      1.31 o 
   1   1  15      327.94      346.52      6.47 o 
   2   1  15       23.55       23.52      2.30 o 
   3   1  15       44.83       41.24      2.62 o 
   4   1  15      187.87      202.93      6.40 o 
   5   1  15        0.00       -1.68      1.68 o 
   6   1  15        0.75        0.62      2.11 o 
   7   1  15        2.87        2.11      2.28 o 
   8   1  15       33.66       32.65      4.17 o 
   9   1  15       45.50       52.00      6.66 o 
 -10   2  15        1.22        7.78      5.55 o 
  -9   2  15       27.47       21.51      4.42 o 
  -8   2  15        4.69        3.68      2.37 o 
  -7   2  15      103.27       96.36      5.88 o 
  -6   2  15       27.63       28.85      2.54 o 
  -5   2  15      280.23      285.93      9.94 o 
  -4   2  15        7.99        7.11      1.56 o 
  -3   2  15      113.61      112.54      3.35 o 
  -2   2  15      120.84      116.24      3.15 o 
  -1   2  15      500.77      519.57      9.65 o 
   0   2  15        2.43        4.61      1.22 o 
   1   2  15        3.76        5.94      1.37 o 
   2   2  15      107.60      114.51      4.22 o 
   3   2  15       96.08       98.29      4.89 o 
   4   2  15       16.68       20.82      2.30 o 
   5   2  15      145.03      150.65      7.00 o 
   6   2  15       74.25       77.54      4.62 o 
   7   2  15       42.84       38.07      3.14 o 
   8   2  15        3.93        4.01      2.56 o 
   9   2  15       38.89       38.96      7.49 o 
 -10   3  15       28.54       31.99      7.33 o 
  -9   3  15       31.18       35.77      6.15 o 
  -8   3  15      101.02       98.51      5.33 o 
  -7   3  15       12.23       14.65      2.59 o 
  -6   3  15      197.58      199.39      5.35 o 
  -5   3  15        7.11        2.74      1.45 o 
  -4   3  15      162.86      159.49      4.11 o 
  -3   3  15       24.29       19.11      1.75 o 
  -2   3  15      301.89      302.14      5.76 o 
  -1   3  15       16.63       17.00      2.03 o 
   0   3  15      174.83      180.24      4.72 o 
   1   3  15       59.10       58.11      3.85 o 
   2   3  15       24.32       21.48      2.56 o 
   3   3  15        0.52        0.44      1.23 o 
   4   3  15      106.59      101.72      4.42 o 
   5   3  15       63.44       52.36      3.41 o 
   6   3  15      241.83      270.73      6.88 o 
   7   3  15       43.64       42.86      3.34 o 
   8   3  15       74.58       72.58      5.66 o 
   9   3  15       21.58       12.99      7.87 o 
  -9   4  15       79.07       73.00      6.70 o 
  -8   4  15        9.10        9.69      2.69 o 
  -7   4  15      170.53      174.18      5.63 o 
  -6   4  15       71.35       71.59      4.91 o 
  -5   4  15      171.94      166.37      4.48 o 
  -4   4  15       15.46       16.60      2.22 o 
  -3   4  15       85.54       88.35      3.39 o 
  -2   4  15        0.94        1.90      1.29 o 
  -1   4  15       29.22       34.55      3.59 o 
   0   4  15       19.70       16.82      2.04 o 
   1   4  15      242.82      252.33      6.89 o 
   2   4  15        7.09        8.05      1.72 o 
   3   4  15       71.46       77.03      3.36 o 
   4   4  15       19.42       20.51      2.18 o 
   5   4  15        5.50        3.95      1.78 o 
   6   4  15        3.79        2.98      2.16 o 
   7   4  15       50.63       47.85      3.53 o 
   8   4  15        8.52        6.67      2.49 o 
  -9   5  15        5.97        6.63      5.39 o 
  -8   5  15      111.77      114.95      7.47 o 
  -7   5  15        6.21        4.81      2.24 o 
  -6   5  15      132.71      147.22      4.85 o 
  -5   5  15        0.86        1.64      1.51 o 
  -4   5  15      361.96      363.95      6.57 o 
  -3   5  15       36.07       31.73      2.79 o 
  -2   5  15      109.84      121.86      3.61 o 
  -1   5  15        7.17        7.70      1.92 o 
   0   5  15        0.71        1.23      1.37 o 
   1   5  15        2.36        1.49      2.14 o 
   2   5  15      714.32      725.87     19.38 o 
   3   5  15       92.05       86.11      3.72 o 
   4   5  15      121.69      115.30      5.28 o 
   5   5  15        0.91        0.92      1.77 o 
   6   5  15       86.37      101.27      7.25 o 
   7   5  15        8.47        9.11      2.37 o 
   8   5  15        8.83        7.34      3.02 o 
  -9   6  15      122.94      131.41     19.23 o 
  -8   6  15        4.03        1.87      2.53 o 
  -7   6  15      130.08      136.52      7.80 o 
  -6   6  15        2.57        0.96      1.96 o 
  -5   6  15        0.07       -1.15      1.66 o 
  -4   6  15       41.66       37.32      2.92 o 
  -3   6  15       70.39       68.82      3.04 o 
  -2   6  15        2.36        3.58      1.53 o 
  -1   6  15      291.39      307.79      6.98 o 
   0   6  15       23.83       26.95      3.36 o 
   1   6  15      493.81      509.54     10.71 o 
   2   6  15      267.88      269.28      8.54 o 
   3   6  15       60.00       63.33      4.85 o 
   4   6  15        5.75        3.74      1.97 o 
   5   6  15      211.79      214.40      6.62 o 
   6   6  15       24.02       21.03      2.93 o 
   7   6  15      142.83      151.73      5.69 o 
   8   6  15       12.79        2.48      4.46 o 
  -8   7  15        6.01        7.21      8.19 o 
  -7   7  15        0.18        0.48      2.18 o 
  -6   7  15       28.14       23.69      3.07 o 
  -5   7  15       12.73       12.23      2.34 o 
  -4   7  15      615.11      635.16     10.74 o 
  -3   7  15       24.17       23.22      2.76 o 
  -2   7  15       68.13       63.24      3.68 o 
  -1   7  15       85.51       83.09      4.04 o 
   0   7  15       45.80       46.69      4.45 o 
   1   7  15        0.74       -2.19      2.19 o 
   2   7  15       20.69       18.89      4.31 o 
   3   7  15       56.51       50.72      4.74 o 
   4   7  15       20.03       19.66      3.28 o 
   5   7  15      134.99      154.20      7.33 o 
   6   7  15       23.73       24.01      3.23 o 
   7   7  15        0.52        1.12      2.29 o 
  -7   8  15       11.83       14.83      5.24 o 
  -6   8  15       17.16       15.32      2.92 o 
  -5   8  15        8.10        3.75      2.15 o 
  -4   8  15        0.00       -1.16      2.08 o 
  -3   8  15        5.62        5.81      2.19 o 
  -2   8  15        1.77        1.43      1.98 o 
  -1   8  15      157.15      172.56      6.05 o 
   0   8  15      110.52       97.47      7.13 o 
   1   8  15       12.64       12.83      3.22 o 
   2   8  15       25.44       30.34      4.12 o 
   3   8  15        9.18        9.96      3.10 o 
   4   8  15        2.51       -0.44      2.65 o 
   5   8  15        7.24        3.30      2.71 o 
   6   8  15        2.24        0.44      2.66 o 
  -7   9  15        7.19       12.16      7.49 o 
  -6   9  15       27.54       26.75      3.87 o 
  -5   9  15        6.61        7.14      2.83 o 
  -4   9  15       11.09       10.59      2.84 o 
  -3   9  15       10.66        6.61      2.48 o 
  -2   9  15       99.79       98.04      5.16 o 
  -1   9  15       32.76       33.18      3.55 o 
   0   9  15        6.43        9.74      3.21 o 
   1   9  15       17.59       22.54      4.54 o 
   2   9  15       34.73       35.91      5.21 o 
   3   9  15       70.12       70.33      8.10 o 
   4   9  15       55.33       57.80      6.46 o 
   5   9  15        3.08        1.35      3.11 o 
   6   9  15       18.00       18.32      7.99 o 
  -6  10  15       10.36        7.71      5.02 o 
  -5  10  15        4.40        7.57      3.70 o 
  -4  10  15        1.36        3.87      2.36 o 
  -3  10  15       16.27       15.16      3.07 o 
  -2  10  15        8.72        6.05      2.59 o 
  -1  10  15        6.57        6.22      3.12 o 
   0  10  15        7.00        4.84      3.24 o 
   1  10  15       41.83       42.22      4.99 o 
   2  10  15        0.08       -0.44      3.38 o 
   3  10  15       28.94       22.51      4.88 o 
   4  10  15        2.27        5.00      3.77 o 
  -4  11  15       37.94       40.37      6.50 o 
  -3  11  15        4.65        3.58      3.35 o 
  -2  11  15        4.67        3.16      2.37 o 
  -1  11  15        1.28        5.50      3.21 o 
   0  11  15        1.70        2.86      3.25 o 
   1  11  15        5.35        5.83      3.43 o 
   2  11  15       41.05       49.73      9.23 o 
   3  11  15        9.04       12.63      5.65 o 
  -1  12  15        1.26        1.09      4.16 o 
   0  12  15       31.59       32.48      6.98 o 
 -10   0  16       54.39       33.79     11.11 o 
  -9   0  16        0.21       -3.30      3.30 o 
  -8   0  16       15.58        5.02      4.38 o 
  -7   0  16      871.63      892.92     19.81 o 
  -6   0  16      308.46      324.20     23.18 o 
  -5   0  16       15.46       15.80      3.03 o 
  -4   0  16       60.21       58.27      6.61 o 
  -3   0  16        1.37        3.76      1.93 o 
  -2   0  16      383.10      398.53      9.88 o 
  -1   0  16       60.39       58.14      3.14 o 
   0   0  16       38.23       33.50      3.18 o 
   1   0  16      530.80      564.38     11.61 o 
   2   0  16      900.35      934.96     30.01 o 
   3   0  16       39.23       48.32     15.75 o 
   4   0  16      162.13      134.33      8.57 o 
   5   0  16       79.02       86.92      6.51 o 
   6   0  16       20.41       20.31      4.38 o 
   7   0  16        0.07        3.52      3.29 o 
   8   0  16      303.82      304.22     12.40 o 
 -10   1  16       13.77       11.69      6.15 o 
  -9   1  16      121.99      122.35      6.19 o 
  -8   1  16        5.01        2.82      2.38 o 
  -7   1  16      210.64      205.98      6.25 o 
  -6   1  16       11.66       11.77      2.18 o 
  -5   1  16       18.60       17.91      2.51 o 
  -4   1  16      113.31      108.72      3.88 o 
  -3   1  16      194.85      191.50      5.06 o 
  -2   1  16      479.50      510.90      7.12 o 
  -1   1  16      228.47      242.05      4.45 o 
   0   1  16       20.31       24.41      3.15 o 
   1   1  16        0.89        3.08      1.41 o 
   2   1  16       38.47       43.09      5.52 o 
   3   1  16      170.42      171.21      5.79 o 
   4   1  16      220.50      236.31      7.11 o 
   5   1  16      278.06      282.02      8.19 o 
   6   1  16        0.13       -0.94      2.16 o 
   7   1  16       83.57       87.33      5.66 o 
   8   1  16        3.72        4.95      2.78 o 
  -9   2  16       54.49       58.57      4.73 o 
  -8   2  16       20.11       14.70      3.44 o 
  -7   2  16        0.02        0.37      1.86 o 
  -6   2  16        0.16       -0.67      1.57 o 
  -5   2  16       30.81       28.20      2.46 o 
  -4   2  16      477.97      484.47      8.26 o 
  -3   2  16        5.85        4.17      1.32 o 
  -2   2  16        1.29        1.37      1.10 o 
  -1   2  16      653.14      699.42     10.16 o 
   0   2  16      110.92      121.18      4.45 o 
   1   2  16       49.80       47.12      3.05 o 
   2   2  16      123.62      133.36      5.51 o 
   3   2  16       76.86       76.21      3.57 o 
   4   2  16      122.45      124.96      4.83 o 
   5   2  16       96.77       96.09      5.60 o 
   6   2  16        6.33        3.51      2.50 o 
   7   2  16       37.25       38.24      4.26 o 
   8   2  16        8.04        8.07      3.02 o 
  -9   3  16       61.56       54.59      5.78 o 
  -8   3  16        2.03        2.85      2.60 o 
  -7   3  16      110.78      116.76      4.88 o 
  -6   3  16       17.02       14.82      2.22 o 
  -5   3  16      129.03      131.24      4.46 o 
  -4   3  16      187.38      196.32      4.73 o 
  -3   3  16        0.11        1.95      1.39 o 
  -2   3  16       65.72       58.49      2.82 o 
  -1   3  16      126.00      128.50      4.28 o 
   0   3  16       29.73       25.41      3.18 o 
   1   3  16      161.25      170.45      5.76 o 
   2   3  16        4.96        8.07      1.72 o 
   3   3  16        3.88        4.36      1.62 o 
   4   3  16       55.23       52.74      3.34 o 
   5   3  16       52.42       51.45      3.50 o 
   6   3  16       18.00       21.77      6.31 o 
   7   3  16      108.21      112.31      8.54 o 
   8   3  16        2.03        3.91      2.72 o 
  -9   4  16       59.14       52.39      8.59 o 
  -8   4  16       23.31       19.88      3.42 o 
  -7   4  16        0.27        2.92      2.06 o 
  -6   4  16        1.24        3.02      1.79 o 
  -5   4  16        1.50       -0.27      1.43 o 
  -4   4  16        3.13        4.83      1.67 o 
  -3   4  16        0.08       -0.26      1.26 o 
  -2   4  16       56.04       55.00      2.80 o 
  -1   4  16       78.88       84.42      3.79 o 
   0   4  16      366.42      385.95     10.58 o 
   1   4  16       56.75       59.24      3.95 o 
   2   4  16       61.78       65.61      4.15 o 
   3   4  16       19.50       19.79      2.18 o 
   4   4  16        0.03        0.37      1.56 o 
   5   4  16       10.90        9.06      2.09 o 
   6   4  16       30.32       29.48      3.46 o 
   7   4  16        2.35        4.16      2.84 o 
   8   4  16        1.15        3.16      3.22 o 
  -9   5  16        0.98        1.80      4.73 o 
  -8   5  16       12.79        9.63      2.89 o 
  -7   5  16       24.66       24.48      3.18 o 
  -6   5  16        0.13       -0.43      1.90 o 
  -5   5  16        0.24       -1.16      1.59 o 
  -4   5  16       21.92       21.16      2.32 o 
  -3   5  16       11.60       11.02      1.73 o 
  -2   5  16       46.55       50.31      3.05 o 
  -1   5  16      280.84      286.79      9.66 o 
   0   5  16       17.51       19.08      2.77 o 
   1   5  16        0.22        1.51      2.92 o 
   2   5  16      134.65      141.67      5.64 o 
   3   5  16       95.36      104.81      5.10 o 
   4   5  16        1.54        5.26      1.96 o 
   5   5  16        0.03       -1.77      1.85 o 
   6   5  16       15.17       18.59      3.27 o 
   7   5  16        1.17        0.49      2.40 o 
  -8   6  16        7.59        4.28      7.42 o 
  -7   6  16        7.18        6.35      3.21 o 
  -6   6  16       23.56       22.83      3.13 o 
  -5   6  16        1.66        1.46      1.91 o 
  -4   6  16       16.47       18.03      2.30 o 
  -3   6  16       11.99       12.41      2.10 o 
  -2   6  16      153.23      157.63      4.84 o 
  -1   6  16      132.38      132.96      4.86 o 
   0   6  16       12.78       10.60      2.54 o 
   1   6  16        3.02        8.25      2.18 o 
   2   6  16        9.24        9.55      2.86 o 
   3   6  16       11.70        8.02      2.81 o 
   4   6  16       11.43        9.29      3.83 o 
   5   6  16       36.14       34.36      3.24 o 
   6   6  16        0.48        0.74      2.16 o 
   7   6  16        3.54        2.89      2.47 o 
  -8   7  16       12.29       11.18      5.59 o 
  -7   7  16        3.19        4.48      2.51 o 
  -6   7  16       16.93       16.00      2.94 o 
  -5   7  16       40.86       35.61      4.67 o 
  -4   7  16       24.05       20.65      2.49 o 
  -3   7  16        0.04        0.93      1.87 o 
  -2   7  16        2.57        1.54      1.78 o 
  -1   7  16       20.90       19.02      2.57 o 
   0   7  16      131.15      131.86      6.73 o 
   1   7  16      134.66      137.68      6.87 o 
   2   7  16        6.58        6.93      3.66 o 
   3   7  16        6.99       10.65      3.12 o 
   4   7  16       22.06       15.34      3.61 o 
   5   7  16       26.80       21.83      3.65 o 
   6   7  16        2.36        3.03      2.50 o 
  -7   8  16        3.13        1.68      3.97 o 
  -6   8  16      159.04      175.82      6.59 o 
  -5   8  16       18.04       13.50      2.64 o 
  -4   8  16       68.95       69.49      5.56 o 
  -3   8  16      174.31      193.42      6.48 o 
  -2   8  16       70.71       70.02      5.66 o 
  -1   8  16        0.43        1.37      2.17 o 
   0   8  16       20.38       20.02      4.35 o 
   1   8  16      225.19      206.48      8.56 o 
   2   8  16       82.14       80.87      5.90 o 
   3   8  16        3.32        0.63      2.73 o 
   4   8  16        8.18       10.53      3.63 o 
   5   8  16       12.23       14.10      5.41 o 
   6   8  16       96.16      104.21      9.97 o 
  -6   9  16       25.75       24.01      5.74 o 
  -5   9  16       40.01       34.17      4.93 o 
  -4   9  16       49.01       46.24      4.24 o 
  -3   9  16       25.80       28.08      3.51 o 
  -2   9  16        6.01       11.73      2.78 o 
  -1   9  16       17.95       18.04      3.98 o 
   0   9  16        0.03        2.51      2.76 o 
   1   9  16       10.33        5.99      4.78 o 
   2   9  16       32.72       37.00      5.50 o 
   3   9  16       18.86       22.10      4.82 o 
   4   9  16        0.28        3.73      3.03 o 
   5   9  16        4.49        5.29      3.86 o 
  -5  10  16       30.38       20.57      5.32 o 
  -4  10  16       60.71       63.59      8.33 o 
  -3  10  16        2.10        2.43      2.43 o 
  -2  10  16       16.55       14.79      3.17 o 
  -1  10  16        3.45        7.05      3.58 o 
   0  10  16        5.01        7.65      3.27 o 
   1  10  16        3.14        0.78      2.92 o 
   2  10  16        0.87        1.03      3.70 o 
   3  10  16       75.25       72.14      7.28 o 
   4  10  16       24.60       35.39      7.18 o 
  -3  11  16        2.95        1.64      3.84 o 
  -2  11  16        3.01        5.94      3.90 o 
  -1  11  16       72.02       73.95      6.58 o 
   0  11  16        9.68        9.74      3.78 o 
   1  11  16        8.76       13.16      4.29 o 
   2  11  16        0.21        4.06      3.77 o 
  -9   1  17       29.20       17.60      6.86 o 
  -8   1  17       28.55       26.78      3.36 o 
  -7   1  17       61.22       65.52      4.84 o 
  -6   1  17      138.01      137.36      5.09 o 
  -5   1  17       48.14       35.63      2.75 o 
  -4   1  17        1.93        1.07      1.47 o 
  -3   1  17        8.66        6.71      1.60 o 
  -2   1  17       55.17       53.90      2.66 o 
  -1   1  17       72.47       79.42      3.82 o 
   0   1  17       53.71       59.91      5.51 o 
   1   1  17        0.24        1.03      1.41 o 
   2   1  17      191.79      191.97      6.21 o 
   3   1  17        1.28       -1.29      1.88 o 
   4   1  17       31.58       31.25      3.52 o 
   5   1  17        2.86        2.53      2.36 o 
   6   1  17       10.75        9.95      2.83 o 
   7   1  17       36.15       34.02      4.20 o 
   8   1  17       33.91       33.42      4.92 o 
  -9   2  17        4.37       -0.41      5.39 o 
  -8   2  17        8.87        8.32      2.65 o 
  -7   2  17       52.64       47.87      3.66 o 
  -6   2  17       46.18       40.12      3.08 o 
  -5   2  17      186.16      194.64      6.02 o 
  -4   2  17       44.06       48.24      3.44 o 
  -3   2  17        1.21        0.45      1.37 o 
  -2   2  17       70.55       79.39      3.25 o 
  -1   2  17       20.97       21.16      2.42 o 
   0   2  17        0.62        0.47      1.59 o 
   1   2  17      153.13      153.00      5.60 o 
   2   2  17       73.97       79.45      3.98 o 
   3   2  17        8.94        5.71      1.81 o 
   4   2  17       37.63       35.58      3.58 o 
   5   2  17       23.23       18.69      3.21 o 
   6   2  17        1.79        0.62      2.47 o 
   7   2  17        1.07        1.23      2.76 o 
   8   2  17       46.36       53.86     12.09 o 
  -9   3  17       23.34       20.65      7.09 o 
  -8   3  17        0.47       -0.92      2.26 o 
  -7   3  17       94.20       89.45      4.65 o 
  -6   3  17        2.62        3.94      1.88 o 
  -5   3  17      213.71      226.61      6.80 o 
  -4   3  17        6.43        7.14      1.80 o 
  -3   3  17      260.84      269.09      6.53 o 
  -2   3  17        5.71        3.62      1.44 o 
  -1   3  17       15.16       14.03      2.14 o 
   0   3  17       82.88       82.12      4.69 o 
   1   3  17       68.94       67.32      4.21 o 
   2   3  17       26.30       26.98      4.15 o 
   3   3  17      180.18      180.56      5.25 o 
   4   3  17        3.01        4.72      1.93 o 
   5   3  17        1.65        2.34      2.31 o 
   6   3  17       23.32       18.00      3.42 o 
   7   3  17       16.07       17.62      4.07 o 
   8   3  17        3.44        1.71      4.81 o 
  -9   4  17        0.22        2.16      4.80 o 
  -8   4  17       21.00       22.71      3.49 o 
  -7   4  17        8.75        6.44      2.40 o 
  -6   4  17       45.09       47.64      3.34 o 
  -5   4  17       73.93       71.56      3.94 o 
  -4   4  17      120.88      121.32      6.77 o 
  -3   4  17        5.42        5.20      1.62 o 
  -2   4  17      354.45      367.65      7.91 o 
  -1   4  17      116.62      114.60      4.43 o 
   0   4  17      187.86      216.15      9.27 o 
   1   4  17        8.19        3.81      2.20 o 
   2   4  17      111.06      121.67      5.43 o 
   3   4  17        1.62        3.75      1.81 o 
   4   4  17       75.74       75.05      4.03 o 
   5   4  17        5.95        5.20      2.12 o 
   6   4  17      189.14      195.32      7.69 o 
   7   4  17        2.20        1.98      2.77 o 
  -8   5  17       16.92        7.59      5.37 o 
  -7   5  17      139.98      142.16      6.44 o 
  -6   5  17        6.53        6.07      2.64 o 
  -5   5  17       29.98       31.03      2.82 o 
  -4   5  17       63.02       58.50      3.37 o 
  -3   5  17      169.78      169.70      4.90 o 
  -2   5  17        0.02        4.77      1.67 o 
  -1   5  17      202.20      209.21      5.86 o 
   0   5  17        3.06        3.67      1.94 o 
   1   5  17       52.70       51.43      4.03 o 
   2   5  17       75.75       64.58      6.16 o 
   3   5  17       12.21        5.31      2.39 o 
   4   5  17        5.01        6.51      2.36 o 
   5   5  17       44.87       41.07      4.66 o 
   6   5  17        0.29        1.13      2.44 o 
   7   5  17      181.75      182.77      8.97 o 
  -8   6  17       13.07        3.02      6.09 o 
  -7   6  17       14.83       10.14      3.00 o 
  -6   6  17       13.88       12.12      2.81 o 
  -5   6  17       51.65       47.69      3.98 o 
  -4   6  17      378.04      406.58      9.49 o 
  -3   6  17       85.47       83.67      4.03 o 
  -2   6  17       57.26       71.96      3.75 o 
  -1   6  17        1.48       -1.04      1.72 o 
   0   6  17       80.95       85.39      5.08 o 
   1   6  17        3.18        7.32      2.42 o 
   2   6  17       19.72       21.17      4.36 o 
   3   6  17        0.63        4.88      2.66 o 
   4   6  17      110.93      120.75      6.78 o 
   5   6  17        5.33        8.75      2.86 o 
   6   6  17        9.93        7.22      2.81 o 
   7   6  17        2.54        4.80      4.17 o 
  -7   7  17       47.05       59.87      9.62 o 
  -6   7  17        2.51        2.56      2.30 o 
  -5   7  17      103.94       95.60      5.57 o 
  -4   7  17       14.60        5.01      2.34 o 
  -3   7  17       53.81       58.53      4.00 o 
  -2   7  17       15.19       14.29      2.51 o 
  -1   7  17      179.70      185.02      6.94 o 
   0   7  17        2.16        3.59      2.61 o 
   1   7  17      198.78      225.26      8.64 o 
   2   7  17      108.13       99.58      6.32 o 
   3   7  17       19.80       18.73      4.21 o 
   4   7  17        0.06        0.45      2.93 o 
   5   7  17      277.49      280.96     10.11 o 
   6   7  17        1.79       -3.06      4.43 o 
  -6   8  17       29.72       25.91      4.22 o 
  -5   8  17        3.09        5.12      2.94 o 
  -4   8  17       13.71       13.52      2.91 o 
  -3   8  17        3.74        2.01      2.20 o 
  -2   8  17       20.72       22.88      4.15 o 
  -1   8  17        4.11        2.61      2.74 o 
   0   8  17       13.57       15.20      4.29 o 
   1   8  17      109.28      102.89      6.59 o 
   2   8  17      256.84      279.00     13.16 o 
   3   8  17        0.06        1.44      2.90 o 
   4   8  17       61.49       64.34      7.76 o 
   5   8  17       12.36        1.24      4.14 o 
  -5   9  17        1.17        0.00      3.16 o 
  -4   9  17       11.72        9.92      2.84 o 
  -3   9  17       14.90       15.76      3.08 o 
  -2   9  17       27.11       25.44      3.49 o 
  -1   9  17        1.21       -1.08      2.58 o 
   0   9  17        0.06       -0.44      2.67 o 
   1   9  17        0.50        2.44      4.86 o 
   2   9  17        0.32       -1.16      3.54 o 
   3   9  17       13.81       12.31      4.45 o 
   4   9  17       51.62       50.57      6.38 o 
  -4  10  17        4.00       11.83      4.19 o 
  -3  10  17        5.42        8.53      3.50 o 
  -2  10  17        2.85        1.64      3.06 o 
  -1  10  17        0.44        3.98      3.05 o 
   0  10  17        5.13        4.84      3.28 o 
   1  10  17        4.07        7.78      3.67 o 
   2  10  17        0.15        6.35      3.96 o 
   3  10  17       13.12       23.28     11.18 o 
  -1  11  17        7.57       11.07      4.52 o 
   0  11  17        0.71       -0.96      3.48 o 
  -9   0  18       30.73       44.09     12.98 o 
  -8   0  18      103.26      105.80     13.42 o 
  -7   0  18      282.65      293.55     10.85 o 
  -6   0  18      112.59      122.04      7.14 o 
  -5   0  18       98.34      116.78     14.56 o 
  -4   0  18        4.61        6.41      2.48 o 
  -3   0  18        9.00        8.03      2.42 o 
  -2   0  18      700.13      755.40     14.48 o 
  -1   0  18      612.36      690.70     21.60 o 
   0   0  18       37.69       36.77      4.42 o 
   1   0  18       82.29       88.75      6.11 o 
   2   0  18      420.81      441.24     15.66 o 
   3   0  18      126.99      125.34      9.01 o 
   4   0  18        4.48        3.82      7.45 o 
   5   0  18       10.77        6.23      4.26 o 
   6   0  18      218.71      255.17     32.29 o 
   7   0  18        6.12       10.87      5.27 o 
  -9   1  18       31.90       41.40      8.82 o 
  -8   1  18        2.02        1.31      2.40 o 
  -7   1  18      123.43      123.27      5.27 o 
  -6   1  18      202.52      216.50      6.42 o 
  -5   1  18       82.03       85.41      3.99 o 
  -4   1  18       51.62       51.38      3.15 o 
  -3   1  18       21.37       25.00      2.21 o 
  -2   1  18       33.23       29.78      2.28 o 
  -1   1  18       24.22       26.64      2.89 o 
   0   1  18       24.45       26.92      4.18 o 
   1   1  18      193.90      204.67      5.46 o 
   2   1  18      202.58      206.65     10.40 o 
   3   1  18        3.87        6.09      2.76 o 
   4   1  18      229.09      230.99      8.44 o 
   5   1  18        7.01        7.52      3.14 o 
   6   1  18       32.96       31.90      4.01 o 
   7   1  18       61.71       71.64      5.49 o 
  -9   2  18       38.54       31.88      8.17 o 
  -8   2  18       11.38       10.06      2.84 o 
  -7   2  18       11.09        9.76      2.48 o 
  -6   2  18       26.41       26.45      2.85 o 
  -5   2  18       11.99        9.30      2.09 o 
  -4   2  18       52.48       54.87      3.22 o 
  -3   2  18       70.04       72.78      4.02 o 
  -2   2  18        0.04        2.36      1.92 o 
  -1   2  18      174.91      178.45      5.78 o 
   0   2  18       79.91       93.43      5.31 o 
   1   2  18      433.24      455.21     15.82 o 
   2   2  18       54.75       57.56      3.72 o 
   3   2  18        3.74        2.36      2.17 o 
   4   2  18      268.09      302.59     11.78 o 
   5   2  18      158.28      167.93      6.83 o 
   6   2  18       18.40       18.26      3.49 o 
   7   2  18       66.58       73.07      5.59 o 
  -8   3  18       44.30       42.20      4.84 o 
  -7   3  18       47.71       41.79      3.74 o 
  -6   3  18        0.13        0.20      1.80 o 
  -5   3  18       45.78       47.43      3.24 o 
  -4   3  18       68.89       60.88      3.69 o 
  -3   3  18        1.08        2.23      1.60 o 
  -2   3  18       86.64       89.13      4.20 o 
  -1   3  18       10.06       11.27      2.55 o 
   0   3  18       18.98       15.14      2.61 o 
   1   3  18        1.73        3.23      1.97 o 
   2   3  18        9.35       12.39      2.66 o 
   3   3  18        9.74        9.34      2.17 o 
   4   3  18       38.76       40.48      4.03 o 
   5   3  18       41.63       42.10      4.28 o 
   6   3  18       25.53       29.50      3.96 o 
   7   3  18        4.03        6.72      3.40 o 
  -8   4  18        0.97        6.68      5.88 o 
  -7   4  18        1.91        3.50      2.16 o 
  -6   4  18       12.10       10.18      2.44 o 
  -5   4  18        3.32        6.61      2.22 o 
  -4   4  18        4.63        2.72      1.90 o 
  -3   4  18      180.83      186.83      6.86 o 
  -2   4  18       13.47       15.00      2.63 o 
  -1   4  18        3.03        1.68      1.98 o 
   0   4  18       18.42       16.92      2.88 o 
   1   4  18        0.10        1.74      2.01 o 
   2   4  18       16.20       14.64      2.83 o 
   3   4  18        0.02        2.95      2.25 o 
   4   4  18        6.92        6.06      2.08 o 
   5   4  18       20.36       21.61      3.56 o 
   6   4  18        7.94        8.28      3.38 o 
   7   4  18        3.62       14.86      4.88 o 
  -8   5  18       62.15       41.91     12.53 o 
  -7   5  18        8.82        8.37      2.91 o 
  -6   5  18        1.25        2.49      2.35 o 
  -5   5  18      100.91      114.27      5.00 o 
  -4   5  18       45.25       45.45      3.19 o 
  -3   5  18       55.82       63.80      5.29 o 
  -2   5  18       12.74       11.73      2.19 o 
  -1   5  18       18.62       12.57      2.77 o 
   0   5  18       28.39       28.24      3.44 o 
   1   5  18        8.51       11.22      2.70 o 
   2   5  18       31.09       32.13      3.72 o 
   3   5  18        7.51        9.64      3.40 o 
   4   5  18        2.56        6.31      3.01 o 
   5   5  18       17.98       27.25      5.98 o 
   6   5  18       15.21       15.81      3.19 o 
  -7   6  18       12.31       12.20      5.99 o 
  -6   6  18        3.05        1.70      2.36 o 
  -5   6  18       36.76       34.13      3.38 o 
  -4   6  18       89.75       98.44      5.47 o 
  -3   6  18       11.25       13.50      2.64 o 
  -2   6  18       21.76       19.12      2.96 o 
  -1   6  18       15.97       14.66      3.21 o 
   0   6  18        6.13        2.79      2.42 o 
   1   6  18        2.95        4.57      2.59 o 
   2   6  18        4.33        5.18      3.00 o 
   3   6  18        7.58        5.56      3.10 o 
   4   6  18       70.66       67.93      5.72 o 
   5   6  18       84.76       89.12      5.80 o 
   6   6  18        1.78        4.50      4.14 o 
  -7   7  18        0.49        0.88      5.36 o 
  -6   7  18        2.52        0.94      3.46 o 
  -5   7  18       86.89       72.57      5.05 o 
  -4   7  18      115.51      124.19      6.13 o 
  -3   7  18        0.10        0.57      2.14 o 
  -2   7  18        3.22        2.00      2.12 o 
  -1   7  18       39.15       39.03      4.15 o 
   0   7  18        4.55        2.18      2.77 o 
   1   7  18       23.71       21.25      3.91 o 
   2   7  18       34.09       34.95      4.60 o 
   3   7  18       60.47       51.59      5.42 o 
   4   7  18        0.59        3.13      3.08 o 
   5   7  18       31.30       38.22      4.92 o 
  -6   8  18       24.24       30.86      6.12 o 
  -5   8  18       38.71       36.01      6.24 o 
  -4   8  18        3.19        2.53      2.40 o 
  -3   8  18       14.53       15.83      3.22 o 
  -2   8  18        0.01        0.54      2.30 o 
  -1   8  18        0.03        1.96      2.77 o 
   0   8  18        1.12        4.18      3.88 o 
   1   8  18        0.05       -1.82      2.99 o 
   2   8  18        0.94        5.44      3.26 o 
   3   8  18       29.03       29.34      4.74 o 
   4   8  18        0.18        3.38      3.11 o 
  -5   9  18        0.17        2.04      4.87 o 
  -4   9  18        0.59        0.04      3.10 o 
  -3   9  18       10.58       11.38      3.07 o 
  -2   9  18       56.30       61.86      8.15 o 
  -1   9  18        6.52        6.70      3.33 o 
   0   9  18       10.62        7.40      3.49 o 
   1   9  18       28.62       26.50      5.40 o 
   2   9  18       51.43       48.38      6.76 o 
   3   9  18       17.11       10.95      5.70 o 
  -3  10  18        2.77        4.27      4.16 o 
  -2  10  18       77.20       82.50      8.30 o 
  -1  10  18        4.07        2.76      3.74 o 
   0  10  18       24.96       24.92      5.58 o 
   1  10  18       50.07       47.83      6.84 o 
   2  10  18        5.18       -0.03      6.16 o 
  -8   1  19        0.00        2.42      3.60 o 
  -7   1  19       19.97       18.14      2.99 o 
  -6   1  19       11.19       10.22      2.35 o 
  -5   1  19        8.77        7.43      2.09 o 
  -4   1  19       15.49       16.22      2.31 o 
  -3   1  19        0.07        1.68      1.46 o 
  -2   1  19      139.59      147.93      5.55 o 
  -1   1  19       25.15       28.30      3.51 o 
   0   1  19       49.10       55.39      3.85 o 
   1   1  19      156.53      165.01      8.93 o 
   2   1  19        8.28        8.36      2.62 o 
   3   1  19       34.68       29.07      4.08 o 
   4   1  19       68.59       68.55      5.96 o 
   5   1  19       37.19       39.64      4.88 o 
   6   1  19        0.20        0.86      3.12 o 
   7   1  19        0.62       -1.72      3.44 o 
  -8   2  19        5.11        3.23      4.37 o 
  -7   2  19       11.85        9.86      2.52 o 
  -6   2  19       26.97       24.79      2.85 o 
  -5   2  19       37.94       44.34      3.28 o 
  -4   2  19      102.73      110.75      7.43 o 
  -3   2  19       15.12       15.37      2.36 o 
  -2   2  19        7.03        6.96      2.20 o 
  -1   2  19      289.92      333.32      8.24 o 
   0   2  19        0.26        0.71      1.89 o 
   1   2  19        1.77        2.28      2.11 o 
   2   2  19       19.86       17.30      4.04 o 
   3   2  19        8.77        9.02      3.12 o 
   4   2  19        5.91        4.89      2.90 o 
   5   2  19        5.92        3.90      2.67 o 
   6   2  19       33.37       30.38      4.07 o 
   7   2  19        2.21        4.65      4.13 o 
  -8   3  19        2.91        3.15      4.55 o 
  -7   3  19       14.40       14.25      2.71 o 
  -6   3  19       32.44       29.39      3.10 o 
  -5   3  19       42.17       41.55      3.44 o 
  -4   3  19        1.47        2.10      1.91 o 
  -3   3  19       11.16        9.81      2.89 o 
  -2   3  19      133.07      141.38      5.28 o 
  -1   3  19       10.38       10.57      2.70 o 
   0   3  19      120.94      139.17      6.02 o 
   1   3  19        3.52        5.52      2.34 o 
   2   3  19        0.58        2.33      2.22 o 
   3   3  19        4.76        4.86      2.48 o 
   4   3  19       31.42       32.97      3.88 o 
   5   3  19       12.22        6.82      2.75 o 
   6   3  19       43.32       47.54      4.82 o 
   7   3  19        0.28       -0.02      4.78 o 
  -8   4  19       44.80       34.02     11.89 o 
  -7   4  19       98.06       97.56      7.99 o 
  -6   4  19        6.67        1.56      2.19 o 
  -5   4  19       41.64       39.45      3.45 o 
  -4   4  19        2.31        1.38      1.99 o 
  -3   4  19      238.85      275.77      9.70 o 
  -2   4  19        0.54        0.44      1.83 o 
  -1   4  19       68.00       77.22      5.73 o 
   0   4  19       13.40       14.03      3.45 o 
   1   4  19      110.14      121.15      7.55 o 
   2   4  19       56.39       61.21      4.66 o 
   3   4  19       32.59       34.12      4.74 o 
   4   4  19       18.54       20.29      3.73 o 
   5   4  19        1.52        1.83      2.99 o 
   6   4  19        0.14        0.00      2.98 o 
  -7   5  19        0.07        5.12      6.49 o 
  -6   5  19       75.79       81.88      4.98 o 
  -5   5  19        7.14        8.82      2.50 o 
  -4   5  19      199.40      202.55      6.63 o 
  -3   5  19        1.48        2.82      2.23 o 
  -2   5  19       57.80       68.46      4.22 o 
  -1   5  19       39.10       40.35      4.26 o 
   0   5  19        3.89        4.69      2.46 o 
   1   5  19        9.52        5.60      2.52 o 
   2   5  19      315.46      358.46      9.80 o 
   3   5  19        0.01       -0.63      2.60 o 
   4   5  19       87.80       92.08      6.34 o 
   5   5  19        0.31        1.49      2.75 o 
   6   5  19       34.11       31.73     12.06 o 
  -7   6  19       11.56        3.15      5.72 o 
  -6   6  19        1.70        0.37      3.14 o 
  -5   6  19       76.85       86.04      6.79 o 
  -4   6  19       60.88       57.20      6.38 o 
  -3   6  19        0.05        3.11      2.27 o 
  -2   6  19       39.64       50.71      3.62 o 
  -1   6  19       86.67       84.96      5.58 o 
   0   6  19        0.92       -0.32      2.40 o 
   1   6  19      299.37      333.88     10.76 o 
   2   6  19        0.71        2.71      2.88 o 
   3   6  19        9.19        7.54      3.31 o 
   4   6  19       29.99       27.70      4.29 o 
   5   6  19       50.79       53.25      5.62 o 
  -6   7  19        3.97        2.83      5.48 o 
  -5   7  19       48.39       45.22      6.01 o 
  -4   7  19      220.03      241.71      8.18 o 
  -3   7  19       21.60       16.63      3.32 o 
  -2   7  19        2.49        2.90      2.68 o 
  -1   7  19       31.19       30.92      4.03 o 
   0   7  19        3.17        2.94      2.95 o 
   1   7  19        7.64       10.04      3.57 o 
   2   7  19        0.02        0.97      2.97 o 
   3   7  19        7.02        3.84      3.24 o 
   4   7  19       58.62       65.23      6.03 o 
   5   7  19       62.74       65.61     13.38 o 
  -5   8  19        0.28        1.42      3.69 o 
  -4   8  19        9.15       12.23      4.01 o 
  -3   8  19       17.93       18.05      3.37 o 
  -2   8  19        0.05       -0.65      3.08 o 
  -1   8  19       74.05       82.12      6.47 o 
   0   8  19        0.90        4.81      3.75 o 
   1   8  19       31.17       33.82      4.82 o 
   2   8  19       13.50       22.03      4.19 o 
   3   8  19        0.01       -0.47      3.11 o 
   4   8  19        0.13        4.03      3.90 o 
  -4   9  19        6.69       10.92      6.81 o 
  -3   9  19       26.85       24.72      4.75 o 
  -2   9  19        7.53       10.03      3.51 o 
  -1   9  19       41.12       46.32      5.51 o 
   0   9  19        4.22        7.00      3.61 o 
   1   9  19       11.99       12.19      4.50 o 
   2   9  19       27.16       20.86      6.65 o 
  -8   0  20      103.39       91.15     13.21 o 
  -7   0  20      302.37      301.52     11.60 o 
  -6   0  20       82.22       82.58      6.62 o 
  -5   0  20        0.63        2.00      2.78 o 
  -4   0  20       24.18       29.05      3.79 o 
  -3   0  20       94.99       99.00     13.91 o 
  -2   0  20      248.55      251.19     13.86 o 
  -1   0  20       31.32       16.15      4.79 o 
   0   0  20        5.06        3.41      4.07 o 
   1   0  20      147.91      161.73     10.92 o 
   2   0  20      173.12      164.87     14.28 o 
   3   0  20      244.00      261.95     13.02 o 
   4   0  20       50.93       45.32      7.00 o 
   5   0  20        0.71        3.08      5.02 o 
   6   0  20        6.44        1.63      4.54 o 
  -8   1  20       80.74       72.20      7.33 o 
  -7   1  20      114.38      122.95      6.43 o 
  -6   1  20       35.50       31.06      3.28 o 
  -5   1  20        2.40        0.21      1.90 o 
  -4   1  20       31.61       33.23      2.92 o 
  -3   1  20       39.69       41.05      3.20 o 
  -2   1  20      128.43      130.05      9.33 o 
  -1   1  20      151.17      166.15      8.89 o 
   0   1  20        6.85        7.52      2.98 o 
   1   1  20        3.29        5.15      2.83 o 
   2   1  20       23.25       22.65      4.38 o 
   3   1  20        9.79        7.73      3.14 o 
   4   1  20      156.41      161.26     13.03 o 
   5   1  20       47.22       53.31      5.50 o 
   6   1  20       49.08       60.92      5.92 o 
  -8   2  20       39.21       39.88      7.12 o 
  -7   2  20        1.00        8.03      3.89 o 
  -6   2  20       13.34       12.03      2.63 o 
  -5   2  20       90.38       90.06      4.69 o 
  -4   2  20      292.15      309.21      8.35 o 
  -3   2  20        7.93        7.62      2.46 o 
  -2   2  20        0.40       -0.99      2.40 o 
  -1   2  20      168.65      193.37     14.78 o 
   0   2  20        0.84        0.09      2.10 o 
   1   2  20       39.06       45.51      4.76 o 
   2   2  20        0.14       -1.24      2.83 o 
   3   2  20        0.37        2.99      3.32 o 
   4   2  20       24.03       27.20      4.19 o 
   5   2  20        0.22        0.73      2.95 o 
   6   2  20        4.93        2.48      3.23 o 
  -7   3  20        3.87        6.14      4.53 o 
  -6   3  20        9.84        5.99      2.40 o 
  -5   3  20       23.62       23.69      3.04 o 
  -4   3  20       60.31       67.37      4.91 o 
  -3   3  20        9.18        9.72      2.80 o 
  -2   3  20       15.88       14.15      4.12 o 
  -1   3  20        0.31        1.87      2.19 o 
   0   3  20       41.06       31.19      4.85 o 
   1   3  20      118.02      133.91      9.54 o 
   2   3  20        2.32        3.28      2.36 o 
   3   3  20       36.88       38.16      4.71 o 
   4   3  20       11.40        7.48      3.73 o 
   5   3  20       18.06       20.24      3.59 o 
   6   3  20       19.91       19.50      4.30 o 
  -7   4  20        6.97        3.35      5.62 o 
  -6   4  20        5.47        8.56      2.58 o 
  -5   4  20        5.39        6.27      2.41 o 
  -4   4  20        2.52        5.71      2.69 o 
  -3   4  20        1.51        1.17      2.31 o 
  -2   4  20       25.44       22.52      4.10 o 
  -1   4  20       10.21       14.14      3.29 o 
   0   4  20       91.96       86.42      5.42 o 
   1   4  20      120.35      137.88      6.47 o 
   2   4  20       16.81       15.70      3.14 o 
   3   4  20        1.99       -0.12      2.42 o 
   4   4  20        0.15        1.16      3.25 o 
   5   4  20        8.38        5.11      3.66 o 
   6   4  20        5.60        2.78      4.05 o 
  -7   5  20        1.46        1.40      8.34 o 
  -6   5  20        0.58        3.09      3.36 o 
  -5   5  20        9.54       10.48      2.63 o 
  -4   5  20        0.88        0.97      2.54 o 
  -3   5  20        0.13        3.69      2.55 o 
  -2   5  20      106.04      112.71      6.39 o 
  -1   5  20        0.01        2.45      2.64 o 
   0   5  20        3.59        3.16      2.48 o 
   1   5  20       31.51       32.87      4.71 o 
   2   5  20       68.57       75.12      5.32 o 
   3   5  20        0.20        1.78      3.25 o 
   4   5  20       49.37       52.38      5.46 o 
   5   5  20        5.29        4.53      6.83 o 
  -6   6  20        4.82        2.04      4.34 o 
  -5   6  20        2.21        2.30      4.34 o 
  -4   6  20        0.00        3.23      2.75 o 
  -3   6  20      117.63      128.86      5.77 o 
  -2   6  20       14.79       10.16      3.09 o 
  -1   6  20        1.65        2.59      2.79 o 
   0   6  20        1.70        5.06      2.73 o 
   1   6  20        7.64        4.18      2.99 o 
   2   6  20       19.95       13.40      3.66 o 
   3   6  20        1.64       -1.36      3.02 o 
   4   6  20        3.56        5.40      3.18 o 
  -5   7  20        2.43        0.44      4.50 o 
  -4   7  20        0.02        2.46      2.75 o 
  -3   7  20        5.99        7.33      3.15 o 
  -2   7  20       28.97       38.91      5.32 o 
  -1   7  20        0.06       -2.50      2.50 o 
   0   7  20       55.22       53.87      5.78 o 
   1   7  20       18.79       15.91      4.39 o 
   2   7  20        2.48        4.33      3.12 o 
   3   7  20       11.56       19.61      4.10 o 
   4   7  20        1.56        4.08      5.31 o 
  -4   8  20       13.51       14.27      4.68 o 
  -3   8  20      113.63      118.46      9.43 o 
  -2   8  20        0.03       -1.46      3.15 o 
  -1   8  20       10.42       10.31      3.71 o 
   0   8  20        0.15        2.37      4.25 o 
   1   8  20       28.65       31.88      5.23 o 
   2   8  20        3.71        7.32      4.25 o 
  -2   9  20        9.02       11.28      5.82 o 
  -1   9  20       19.26       14.87      5.06 o 
   0   9  20        8.61        5.06      4.20 o 
  -7   1  21        0.27        1.46      3.74 o 
  -6   1  21        2.13        2.25      2.12 o 
  -5   1  21        2.92        7.02      2.45 o 
  -4   1  21       30.02       24.68      3.54 o 
  -3   1  21        1.13        5.36      2.46 o 
  -2   1  21        1.06        1.85      2.41 o 
  -1   1  21       60.67       63.25      6.63 o 
   0   1  21        7.69        8.57      3.41 o 
   1   1  21        7.81       10.68      3.33 o 
   2   1  21       18.95       17.35      4.31 o 
   3   1  21        4.11        2.22      2.93 o 
   4   1  21        6.41        7.98      3.55 o 
   5   1  21        2.84        4.45      3.29 o 
   6   1  21       23.90       19.25      6.42 o 
  -7   2  21       17.33       19.03      4.90 o 
  -6   2  21       13.04       16.04      2.98 o 
  -5   2  21       27.12       30.23      3.33 o 
  -4   2  21       35.24       35.04      3.33 o 
  -3   2  21        1.50        0.55      2.30 o 
  -2   2  21       72.85       81.89      6.47 o 
  -1   2  21        0.13       -0.91      2.58 o 
   0   2  21       51.98       53.25      5.26 o 
   1   2  21        4.37        3.26      2.83 o 
   2   2  21       46.92       38.13      4.75 o 
   3   2  21        0.00       -0.96      3.13 o 
   4   2  21       45.97       50.44      6.48 o 
   5   2  21       28.61       30.49      4.53 o 
  -7   3  21       30.80       22.96      5.87 o 
  -6   3  21        3.18        0.06      2.68 o 
  -5   3  21       67.36       72.18      4.62 o 
  -4   3  21        3.89        3.97      2.62 o 
  -3   3  21       51.56       52.99      5.51 o 
  -2   3  21       44.13       43.68      5.18 o 
  -1   3  21       64.01       53.78      4.79 o 
   0   3  21        5.86        8.46      2.93 o 
   1   3  21       73.00       83.10      5.45 o 
   2   3  21        1.50        3.27      3.09 o 
   3   3  21      132.46      146.76      9.19 o 
   4   3  21       15.22       19.63      5.30 o 
   5   3  21        0.13        0.87      3.55 o 
  -6   4  21        7.71       10.63      4.46 o 
  -5   4  21        4.20        2.22      2.31 o 
  -4   4  21       26.89       25.41      3.78 o 
  -3   4  21       55.45       57.28      4.70 o 
  -2   4  21       91.68       93.47      6.93 o 
  -1   4  21        6.31        6.66      3.70 o 
   0   4  21       40.39       53.64      6.52 o 
   1   4  21        4.90        3.27      2.76 o 
   2   4  21       83.50      102.42      6.13 o 
   3   4  21        0.86        5.55      3.18 o 
   4   4  21        0.79       -0.64      3.12 o 
   5   4  21        5.26        1.02      6.80 o 
  -6   5  21        0.30       -2.05      4.43 o 
  -5   5  21        0.41        4.52      3.81 o 
  -4   5  21        0.33        0.78      2.67 o 
  -3   5  21        4.54        7.40      2.89 o 
  -2   5  21        4.64        4.86      3.11 o 
  -1   5  21      122.70      142.53      7.14 o 
   0   5  21        6.17        7.97      3.09 o 
   1   5  21       74.55       83.16      7.54 o 
   2   5  21       65.28       69.77      8.24 o 
   3   5  21        8.05       12.40      3.71 o 
   4   5  21        9.86        9.84      8.01 o 
  -5   6  21       69.59       88.18      9.25 o 
  -4   6  21      113.93      116.22      6.93 o 
  -3   6  21       26.30       30.79      4.59 o 
  -2   6  21       72.37       78.84      6.67 o 
  -1   6  21       19.35       26.03      4.04 o 
   0   6  21       51.47       50.15      4.92 o 
   1   6  21        0.01        6.38      3.36 o 
   2   6  21        5.39        3.04      4.31 o 
   3   6  21        1.21        0.74      3.08 o 
   4   6  21      106.74       77.74     13.94 o 
  -4   7  21       14.69       16.50      4.58 o 
  -3   7  21        4.05        6.26      3.76 o 
  -2   7  21        0.71       -1.60      4.16 o 
  -1   7  21        8.52       10.93      3.29 o 
   0   7  21        1.42        3.35      3.14 o 
   1   7  21      137.68      165.69     10.20 o 
   2   7  21       30.81       22.92      5.60 o 
  -2   8  21       14.98       19.39      6.77 o 
  -1   8  21       14.53       11.04      4.70 o 
   0   8  21       28.71       25.27      5.65 o 
   1   8  21       62.14       65.70      9.26 o 
  -6   0  22       21.22       25.21      7.63 o 
  -5   0  22      113.48      125.33      7.62 o 
  -4   0  22       46.06       54.46      6.38 o 
  -3   0  22        3.70        1.85      4.66 o 
  -2   0  22      227.86      285.55     15.63 o 
  -1   0  22      218.18      248.45     25.87 o 
   0   0  22        1.09       -3.03      4.50 o 
   1   0  22       68.91       64.09     12.40 o 
   2   0  22       38.82       40.21     10.89 o 
   3   0  22        7.41       11.74      5.18 o 
   4   0  22       12.05        7.92      5.21 o 
   5   0  22        3.94        0.88      5.06 o 
  -6   1  22       20.69       13.59      4.34 o 
  -5   1  22       45.50       41.74      3.83 o 
  -4   1  22       30.08       25.59      3.72 o 
  -3   1  22        0.44        3.37      3.18 o 
  -2   1  22       15.64       22.94      4.37 o 
  -1   1  22        1.52        9.22      3.36 o 
   0   1  22        1.84        7.27      3.68 o 
   1   1  22       65.85       76.84      7.48 o 
   2   1  22       45.78       41.60      7.75 o 
   3   1  22       30.98       24.28      5.92 o 
   4   1  22       80.83       87.81     10.40 o 
   5   1  22        5.52        4.99      4.19 o 
  -6   2  22        3.31        2.78      4.47 o 
  -5   2  22        3.25        3.51      2.25 o 
  -4   2  22       35.53       38.46      5.86 o 
  -3   2  22       36.54       44.74      6.02 o 
  -2   2  22       41.30       44.18      5.38 o 
  -1   2  22       26.45       34.22      5.83 o 
   0   2  22       52.72       53.81      6.68 o 
   1   2  22       63.99       64.59      5.82 o 
   2   2  22        1.95        2.29      3.62 o 
   3   2  22       15.89       21.08      4.95 o 
   4   2  22      112.39      117.26      8.78 o 
   5   2  22       11.04        7.24      8.29 o 
  -6   3  22        3.24        5.33      4.12 o 
  -5   3  22       49.93       49.66      4.77 o 
  -4   3  22       19.06       13.52      3.31 o 
  -3   3  22        0.52        2.76      3.13 o 
  -2   3  22       42.72       42.38      5.41 o 
  -1   3  22        0.19        1.12      3.05 o 
   0   3  22       45.27       50.61      4.84 o 
   1   3  22        1.22        6.54      3.18 o 
   2   3  22       14.37       13.28      6.68 o 
   3   3  22        8.09        4.35      3.99 o 
   4   3  22        0.05        1.07      3.67 o 
  -5   4  22        0.31       -0.95      3.52 o 
  -4   4  22       19.44       21.84      3.62 o 
  -3   4  22       38.59       46.57      5.78 o 
  -2   4  22       15.77       20.82      4.52 o 
  -1   4  22       26.92       33.41      4.36 o 
   0   4  22        6.20        0.03      4.16 o 
   1   4  22       11.67       16.97      3.52 o 
   2   4  22       22.78       22.03      4.41 o 
   3   4  22        1.15        1.01      3.38 o 
   4   4  22        4.18        3.69      5.04 o 
  -5   5  22        0.07       -1.27      3.73 o 
  -4   5  22        0.03        0.22      2.75 o 
  -3   5  22       18.81       21.62      4.80 o 
  -2   5  22       15.82       12.90      4.02 o 
  -1   5  22       37.35       43.83      4.84 o 
   0   5  22        1.20        0.65      4.28 o 
   1   5  22        0.56       -0.87      2.62 o 
   2   5  22        5.18       11.25      3.21 o 
   3   5  22       25.94       30.65      8.36 o 
  -4   6  22       76.81       67.90      8.17 o 
  -3   6  22       12.89        4.64      4.14 o 
  -2   6  22        6.07        7.83      3.47 o 
  -1   6  22       10.46       10.96      3.46 o 
   0   6  22        1.52        1.92      2.91 o 
   1   6  22        0.52       -0.64      3.18 o 
   2   6  22       20.99       25.10      5.65 o 
  -2   7  22        0.14        1.22      3.76 o 
  -1   7  22       29.24       40.41      6.64 o 
   0   7  22        0.41        2.62      4.02 o 
   1   7  22        0.56        4.31      4.27 o 
  -5   1  23        5.77        8.39      3.32 o 
  -4   1  23        0.46       -1.23      3.15 o 
  -3   1  23        4.23        2.52      5.21 o 
  -2   1  23       59.76       65.03      7.65 o 
  -1   1  23       11.24       17.12      5.28 o 
   0   1  23       43.82       48.46      6.74 o 
   1   1  23        5.50        1.23      4.48 o 
   2   1  23       54.27       47.32      8.26 o 
   3   1  23       13.24       14.80      5.05 o 
   4   1  23        5.85        0.31      4.10 o 
  -5   2  23        0.08       -3.38      3.38 o 
  -4   2  23        9.62       10.95      4.02 o 
  -3   2  23        0.35        1.18      3.52 o 
  -2   2  23       28.47       27.61      4.82 o 
  -1   2  23       11.80        9.51      4.37 o 
   0   2  23        4.43        5.86      4.03 o 
   1   2  23        0.24        3.60      3.62 o 
   2   2  23        0.06       -1.46      3.41 o 
   3   2  23       34.43       35.87      5.94 o 
   4   2  23       11.08        5.89     11.85 o 
  -5   3  23        5.34        3.35      4.11 o 
  -4   3  23        6.44        6.97      4.09 o 
  -3   3  23        0.05       -2.16      3.16 o 
  -2   3  23       38.10       44.11      5.69 o 
  -1   3  23        0.48        2.74      3.31 o 
   0   3  23       38.18       40.93      8.35 o 
   1   3  23        0.50        1.69      3.74 o 
   2   3  23       13.76        9.36      4.41 o 
   3   3  23        0.00        4.43      4.08 o 
  -4   4  23        5.35       -1.86      3.79 o 
  -3   4  23       37.64       37.16      5.63 o 
  -2   4  23        0.07        4.64      3.56 o 
  -1   4  23       19.48       23.82      8.59 o 
   0   4  23       50.61       68.38      5.67 o 
   1   4  23       48.97       64.39      6.27 o 
   2   4  23        0.11        1.00      3.17 o 
   3   4  23       36.08       42.55      9.04 o 
  -3   5  23        8.39       12.19      4.40 o 
  -2   5  23       21.96       16.34      4.46 o 
  -1   5  23       12.07       12.87      3.53 o 
   0   5  23        3.01        0.38      2.95 o 
   1   5  23        7.28        8.11      4.36 o 
   2   5  23       47.08       61.99      8.11 o 
  -2   6  23       30.96       38.13      5.91 o 
  -1   6  23        8.53       15.29      3.91 o 
   0   6  23        0.60       -0.69      3.56 o 
  -4   0  24        7.16        7.65      7.68 o 
  -3   0  24       88.28       76.73     14.97 o 
  -2   0  24      110.60      141.80     17.82 o 
  -1   0  24        0.20        7.02      7.72 o 
   0   0  24        0.01       -2.17      5.55 o 
   1   0  24       15.72       11.56      8.03 o 
   2   0  24       20.52       20.63      9.44 o 
   3   0  24       38.30       50.45     12.46 o 
  -4   1  24       23.56       19.74     11.10 o 
  -3   1  24        1.51        9.28      4.65 o 
  -2   1  24      124.57      136.72     10.39 o 
  -1   1  24      112.34      130.97     19.51 o 
   0   1  24        0.02        3.68      4.03 o 
   1   1  24       30.99       24.43      7.06 o 
   2   1  24        8.43       11.48      5.96 o 
  -4   2  24       60.34       46.30      6.28 o 
  -3   2  24       11.80       18.49      5.51 o 
  -2   2  24        0.17       -1.58      3.84 o 
  -1   2  24       11.63       18.76      5.48 o 
   0   2  24        0.21       10.14      6.66 o 
   1   2  24        2.47        3.39      4.60 o 
   2   2  24        7.50       11.97      5.64 o 
  -3   3  24        5.09        5.16      6.83 o 
  -2   3  24        1.86        0.08      3.70 o 
  -1   3  24        6.13       12.83      4.79 o 
   0   3  24       57.13       67.38      7.92 o 
   1   3  24       11.65        6.73      4.56 o 
   2   3  24        0.00        1.19      3.74 o 
  -3   4  24        1.30        0.89      4.17 o 
  -2   4  24        0.73        1.98      3.69 o 
  -1   4  24        8.15        6.45      3.95 o 
   0   4  24        0.03       -3.89      6.54 o 
   1   4  24       51.32       52.28      6.06 o 
  -2   1  25       50.06       40.86      7.24 o 
  -1   1  25       35.46       32.50      6.07 o 
   0   1  25        0.71        3.82      4.70 o 
  -2   2  25        7.57        7.40      5.23 o 
  -1   2  25        1.85        1.27      4.21 o 
   0   2  25       12.04       13.93     10.82 o 
                                                 
